# Supplementary material for: Evolutionary origin of Hoxc13-dependent skin appendages in amphibians
Source: Nat Commun. 2024 Mar 18;15:2328. doi: 10.1038/s41467-024-46373-x (PMC10948813; doi:10.1038/s41467-024-46373-x)
Supplement: Supplementary file 4 — Source Data [file 41467_2024_46373_MOESM4_ESM.zip]

Archive with 3 entries (3 files):
- Source-Data-alignment-type-2-keratins.txt
- Source_file.xlsx
- Source-Data-alignment-type-1-keratins.txt
