# Supplementary material for: Evolutionary origin of Hoxc13-dependent skin appendages in amphibians
Source: Nat Commun. 2024 Mar 18;15:2328. doi: 10.1038/s41467-024-46373-x (PMC10948813; doi:10.1038/s41467-024-46373-x)
Supplement: Supplementary file 4 — Source Data [file 41467_2024_46373_MOESM4_ESM.zip › Source-Data-alignment-type-2-keratins.txt]

>frog_krt80
E---EAETKLRAALATFNDKIRYLEKQREILESRWSMIQTE------ETTQTDLEPQ-YLSYISRLLGEVKNVTQNNHQTQRQLLDMMDSVNDMKDKFEDELFRRTDVEYSFVELKKDADGRSLEQTELETRKQDIKEMIDLMKTVYKQELKELMEDSGDISVLVNMEQSCPLNLDKVVEEVKAQYERIASWSRDEAQALSKN-----KLAEGVQRVGRYELELKSSRSEITHLNSKIQRLRSEIQSIQKQCSKLEQDVSLAQTNSNMAIVDANTKVTEIQDVLLKAKQDMAKQLRDYQELLHVKMALDVEIAAYNLLLEGE
>axolotl_krt80
ENGFDQDPSLEHKCASFNDKVRLLEEQKRVLQDRWSLLQST--SVSTESEHSDLEPI-YKSYIDQLLKQVNTIYQDNSEIQSKLIGLVGSVHDIKDKYEDEISALTQTEYDFVQLKKDLDTCSLEKTELEAKKRELLELMELFRAVYRQELEELMTEVKDISVIVEMDSGCPVNLEHIVQEVREQYELLAAKSKEEAEALARH-----KLDERAAKARKCGSDLLSSRSDIAELNVKIQKMRSEILTLRDESMHLENAVTEALGKGERAVNDASAKLTEVQVALQKAREDMSRRLHAFKELMNVKLSLDMEIATYKKLLEGE
>caecilian_krt80
EKGTEQTDSLNGKCSTIIEKIQYLELQKQMLEDRWAHLQDQ---DISQSNQVDMEPL-YQMYISKLLQDLTKINKDNNDIQSKVMKTMDSVHDYKDKYEDEFNTRIDLQYSFVQLKKDLDCISLDNIQLESQLSEVQGTIQLMKFIYEQEIKDLMNDIKDISVIVEMDTRCTVDLENIVKDIRERYETIAAKSREDAEALCKA-----KLDESTTRAGKYGNDLANSRSEITELNMSIQRMRSEILAMQDQSVHLENAIKEAKTDGDAATKDADSKLAELEAALQKAKQDMACQVREHQELMNIKLALDMEIITYKKLLEGE
>human_KRT80
EK--EEMKALNDKFASLIGKVQALEQRNQLLETRWSFLQGQ------DSAIFDLGHL-YEEYQGRLQEELRKVSQERGQLEANLLQVLEKVEEFRIRYEDEISKRTDMEFTFVQLKKDLDAECLHRTELETKLKSLESFVELMKTIYEQELKDLAAQVKDVSVTVGMDSRCHIDLSGIVEEVKAQYDAVAARSLEEAEAYSRS-----QLEEQAARSAEYGSSLQSSRSEIADLNVRIQKLRSQILSVKSHCLKLEENIKTAEEQGELAFQDAKTKLAQLEAALQQAKQDMARQLRKYQELMNVKLALDIEIATYRKLVEGE
>lungfish_KRT-T2-4
EK--EQIKTLNNTFANFIDKVRILEQKNAVLRTKWELLQQQDGGAAGRGGRNDLTPI-YKAHIQNLQKQLDFQNNERQRLENENNAMQQTIDNFRNRYEDEINLHFDAENEFVVLKKEVDAAYIDKINLEANAEKLTDEMEFLRNLHALEKQAMHSNIEDIKAIVQINNNREFDLQGILDIYKAQYDEMGKRTRGDSEQYYQK-----KYRELEQSAGKSGDDIKNTKHEIAELQRMIRKLRNEIEKVNQQCATLESQIAHAEEHGEQALQDARAKLAELQTALQKAKEDMAFKLQQYQELMNIKMQLDMEIATYNKLLCGE
>lungfish_KRT-T2-3
EK--EEIKTLNNKFAGFINKVRSLEQTNAVLRTKWELLQQQCSGGSGTGGRNDLTPV-YQAYISNMKRNIDTLMSDKGRLENELQNMQGCVEDFKSKYEEEINLRTNAENEFVKLKKDVDAAFMDKVRLEAQADSLRDELEFRKTLCAQELQVVQSSVEDINAIIQMNNNRELDMKDMIANYKAQLDVITQNNRADIDNQFKQ-----KLDDLTFQASRQGDDVKSTKEEISNLNRTIKQIQNEIENVKRQCGNLETGIASAEERGEIAVQDARAKLADMEAALQKAKQDLANMLRQYQELMNVKLGLDIEIATYMKLLTGE
>frog_krt6b
ET--DQIKSLNNKFASVIDKVQLLEQHNCVLRTKWNILQAQ-----GIKHENSVPQLPFKDYINALQRQLDQLGNDKLHSDSKLRQIEKIVNDFRRKYEEEVNKHIALKDTFAELKRDADAGYIDKAELEAKIQFLTHEINTLRVVYEEELTQMQAQTSDIVVSLSIDNNRHLDLDSVIALVKAQFEEIISFSHKE-ESLYQT-----KYEKLQGQSRTDGDELRKSKVESSELNHMIKRLNSEINILKNQCAKLQMTIAETEQHGEVTLKGAKQQSQDLKAALQKAKQDMARQMMELQELINAKLALDIEIATYRKLLEVE
>caecilian_krt78L5
ER--EQIKILNNKFATFIDKVRFLEQQNKVLETKWEMLQGP-TSQQGGSTKDNLEPF-FKAYITHLTKNRDSLKGEQNQLNSELKTSQDRVEDNRNKYEDMTNKRVAAENDFVLLKKDVDGVYMQKVELEARIDGLTSNINFLRSLHEKEISGVQGGLSDTSVILSMDNNRHLDMDSIISEVRACYEEIANKSKHESETSYAN-----QFNELQQAAGQHGDNLRNTKNEIADLNRSSQKLKSDIDNLRKQIDALHKAIKEAEERGEAAVNDAKAKLAELEAALQKAKEDLALQQKEMQENMAGKVSLDVEIKMYKCMLEGE
>lungfish_KRT80L1
EK--DEIKTLNNKFASFIDKVQVLEKQNKLLETKWALLQEQ----EQKKVKSNIEPM-LESFINSLKKQLDVINDEKEKLEKECKQMQDVVEDYKTRYEDEICKRTSGENEFVMMKKDVDSAFMVKSELTDKVDRLTDEINFLRQLYDEQLRELQNDINDVSVIVEVDNRRNLDLDGIVADVTSQYEAMLAKSRDEVEACHKA-----KITEISSAIGKYDDELRNTKSEIHELNRYIQRLNAEIESLKNQRASLELAIGEAEGHGEMAVADAKSRISELEAALQKAKQDMATQIREYQDLMNIKLSLDIEIATYRKLLEGE
>human_KRT78
ET--QEIRTLNNQFASFIDKVRFLEQQNKVLETKWHLLQQQ----GLSGSQQGLEPV-FEACLDQLRKQLEQLQGERGALDAELKACRDQEEEYKSKYEEEAHRRATLENDFVVLKKDVDGVFLSKMELEGKLEALREYLYFLKHLNEEELGQLQTQASDTSVVLSMDNNRYLDFSSIITEVRARYEEIARSSKAEAEALYQT-----KYQELQVSAQLHGDRMQETKVQISQLHQEIQRLQSQTENLKKQNASLQAAITDAEQRGELALKDAQAKVDELEAALRMAKQNLARLLCEYQELTSTKLSLDVEIATYRRLLEGE
>lungfish_KRT80L2
EK--DQIMDLNNKFAARIDKVRFLEQQNKMLETKWSLLQEQ------KTQKCNVEPM-FEAFINGLRRQVDNINSDRDKLNSELRNMQDLVEDFKNKYEDEINRRTGLENEFVTIKKDVDAAYLTKADLDDKNNSLADEINFLRAVHDEEIRCMQSQIQDVSVIVELNNNRGLDMDSIIADVKSQYEAYLSKSRQEAEDTYKS-----KYDELAKQAGQFGDDLRLTKNEIAELNRYISKLNLEIDSLRNQNSGLESAIVDAEGRGDKAVNDAKAKIADLDAALQKAKQDMANQVRMYNDIMNAKLRLDMEIATYRKLLEGE
>frog_krt78.1
ER--EKIKLLNNKFASFIDKVRFLEQQNKVLETKWSLLQKQ---QVSKSRSSEIESI-FNTLITSLRSQLDSLVKDKGLLGGELQVMKDHAENFKNKFELEFKKRTADENDFVSLKKDVDATYLIQVQLETKQKALDDELAFLRNLYKEELDGIKQQTAGTSVVLSMDNSRMLDLGDIIADVKAQYEDTTRRSKEEAEAAYQS-----KYQQLQLAAGQQGEDLKSSKKEISEVNRSVQKLRNEIESVKKQIASLQVSIQDSERRGDIALRDAQEKLVNLERALQKAKQEMAQQLREYQTLLNVKLALDVEIATYRKLLEGE
>lungfish_KRT-T2-1
EK--EQIKTLNNKFAGFIEKVRRLEQTNKMLETKWALLQQQ---QQGGPDTASLEQL-YQAFINNLKRQMDNLCHEKDRLTSDLRNMENVAEDFKKKYEDEINSRTTAENEFVTLKKDVDAAFMQKCGLDAKISALEEEIAFLKELHNAELAQMNTCVKDITAIIEMDNRRDFDMKGMLETVKAQYDDMVKNSRAEAEAFYQS-----KYEELVNSTNQYENDIRNTKTEIAELNRNITRLRNEIESLKRQNAHLDASIAEAEERGEMTLKDAKLKLTNLEAALQKAREDMAHLTRDYQELMNIKLALDMEIACYRKLLEGE
>lungfish_KRT-T2-2
EK--NEIKTLNNKFAGFIEKVRRLEQTNKMLETKWALLQQQ---QQGGPDSANLDAT-YQSYIHNLRRQLDNLNHDKDRLNSELHNMENIVDDFKKKYEDEINNRTAAENEFVTLKKDVDAAFLQKCELEAKLNGLQDEINFTRELHNAELEQMNLYVKDITAVIEMDNRRDFDMTAITEVIKAQYDDMVKNSRAEAEAFYQS-----KYDELVTSTNRCGDDLRNTKTEIQEINRNITRVRNEIENIKRQNANLETAIAEAEERGETAVKDARLKLAELEAALQKAKEDMARLTRDYQELMNIKLALDMEIACYRKLLEGE
>lungfish_ KRT-T2-7
EK--EQIKTLNNKFAGYIDKVRTLEQQNKLLQVKWELLQKQ---QQGGCSDVNLNAM-YEAYIGNLKRQLDSLQNDKYRLESELKNMQNIVEDYKCKYEDEINKRNGAENDFVMLKKDVDAAYMNKVELEAKLDGLNDYMKFLRAIHEAELQEMQTQVQDISAIIQMDNNRQLDLDNVIAEAKTCFANMAQQSRAEAESYYQA-----KYDQLASTAGNYGDELRTTKAEIQDLQRMITRLTNEIESIKNQRATLETTIAEAEERGEMALKEAREKKAELDAALQKAKQDLAKLLHDVQEVMNIKLGLDIEIATYRKLLEGE
>lungfish_KRT-T2-5
EK--EQIKTLNNKFVGFIEKVRLLEQQNKMLTVKWELLQNQ--QQGGAPGGMNLNNL-YEVYISNLRRQMDALSNDKSRLESDLKNMQGQVEDFKNRYEDEINKRTALENEFVVIKKDVDAAFMIKVELEEKLRALREEIDFLRAIYEAELQQLHTQVQDITAIVQMDNNRQLDLDNIISEVRLQYEEMANNSRAEAESFYQQ-----KYEELASSAGKYGDDLRVTKSEIAEMTRMITRLTNEIESLKNQRASLEAAITEAEERGELALKDARDKKADLEAALQRAKQDMARLVHDYQELMNAKLGLDIEIACYRKLLEGE
>lungfish_KRT-T2-6
EK--EQIKTLNNKFAGFIEKVRLLEQQNKMLTVKWELLQNQ--QHGGAPGGMNLNSM-YEAYISNLRRQLDGHGNDKSRLESELKNMQGQVEDFKNRYEDEINRRTTLENEFVVLKKDVDAAYLAKVELEAKRDALQDELNFLRTLYEAELQQFHTQVQDVTAIVQMDNNRQLDLDNLISEVKLQYEEMANKSRAEAEAFYQQ-----KYEELASSAGQYGEDLRVTKTEIAEMTRMISRLTNEIESLKNQRASLEAAITEAEERGELSLKDARDKKAELEAALQRAKQDMARLVHDYQELMNAKLGLDIEIACYRKLLEGE
>frog_krt78.3
ER--DQIKGLNNKFAGFIDKVRFLEQQNQILGTKWNFLQEK--SQKLCSRRDTIKPL-FDAYITNLQRQLEGLRSEKCRLDGELKNMQDVVEEFKSKYEEEINKRTCTENEFVALKKDVDILYMKKAELEAKEESLGNEINFLRNIFDAELAELQDCLSDINVVLSMDNNRDLDLNGLIAECKAQYEEIAARSKTEAEAAYSK-----KFQQLKEAAGQHGDNLRSSKTEIQDLNTMIKRLQSEIECVKKQIAGLQAAICDAESRGEATLKDANCKMSELEAVLQKAKEDLAIQLREYQELLRVKLALDVEIATYRTLLEGE
>frog_krt78.4
ER--DQIKCLNNKFASFIDKVRFLEQQNQILGTKWNFLQDK--SQKLCSRRDTIKPL-FDAYITNLQRQLEGLRSEKCRLDGELKNMQDVVEEFKCKYEEEINKRTCAENQFVGLKKDVDVLYMKKAELEAKEETLANEISFLRSLFDAELAELQDCLSDINVVLCMDNNRELDLNGLIAECKAQYEEIAARSKTEAEAAYAR-----KFQQLKETAGLHGDNLKSSKTEIQDLNTMIKRLQSEIECVRKQIAGLQAAICDAESRGEATLKDARCKMSELEAVLQKAKEDLAIQLKEYQELLRVKLALDVEIATYRTLLEGE
>frog_krt78.6
ER--EQIKTLNNKFAAYIDKVRFLEQQNKVLETKWKLLQEQ--GTKHSTKRANLEPL-FEKYIGDLRRYLDTLINERGRLEHELKNQQDLVEEYKKKYEDEINKRTKAENDFVLLKKDVDAAFMAKTDLEARVDGLTSEINFLRTLYAAELSQVHEQVTDTSVILTMDNNRDLNLSGIIQEVKCQYEQIAQRSKMEAEALYDN-----KYKELQKTVEGHGHSIKNSKAEIAELNRNIQRLRAEIENLKKQIAGLNQSIAGAEEKGNLALKDAEKKLHDLEAAEKKLKEDMARQLKEYQELLAAKISLDVEISTYGLMLGGE
>frog_krt78.5
EG--EQIKTLNNKFAAYIDKVRFLEQNNKVLETKWKLLQEQ--GTKHSTKRANLDPL-FEKYIGDLKRYSNTLINERGHLVHERKNQQGFAEEYKKKYEDEINKRTKAENDFVVLKKDVDTAYMAKTELEAKVDAVTSEINFLRTLYAAELSQVHDSVTNTSVVLTMDNNRDLNLEGIIQDVKAQLELCAQRSKMEAEALFDNAYLHPTYKELQKTAEGHGDSIKNSKAEIAELNRRIQRLKAEIENLKKQIAGLNQSIAGAEEKGNLALKDAEKKLQDLEAAEKKLKEDMARQLKDYQELLAAKIALDVEIGTYGLMLGGE
>frog_krt78.7
ER--EQIKTLNNKFAAYIDKVRFLEQQNKVLETKWKLLQEQ--GTKGSTKRASLEPL-FEKYIGDLRRYLDTLTNEKARLLQELKNLQDLVEEYKKKYEDEINKRTKAENDFVVLKKDVDAAYMIKTELEAKVDAVTSEINFLRTLFAAELSQVHDSVTDTSVVLTMDNNRDFNLEGIIQDVKAQLELAAQRSKMEAEALYDN-----KYKELQRTAEGHGDSIKNSKTEIAELNRRIQRLRAEIENIKKQIAGLNQSIAGAEEKGNLALKDAEKKLQDLEAAEKKLKEDMARQLKEYQELLAAKISLDVEISTYGLMLGGE
>frog_krt78.9
ER--EQIKTLNNKFAAYIDKVRFLEQQNKVLETKWKLLQEQ--GTKGSTKRANLEPL-FEKYIGDLNKYLSTLINEKDRLTQELKNLQVLVEDYKKKYEDEITKRTKAENDFVLLKKDVDTVYMAKTELEAKVDAVTSEINFLRTLYAAELSQVHDTVTDTSVVLTMDNNRDLNLEGIIKDVKAQLELCAQRSKMEAEALFDN-----KYKELQKTAEGHGDSIKNSKSEIAELNRRIQRLKAEIENIKKQIAGLNQSIAGAEEKGNLALKDAEKKLQDLEAAEKKLKEDMARQLKEYQELLAAKIALDVEIGTYGLMLGGE
>frog_krt78.10
ER--EQIKTLNNKFAAYIDKVRFLEQQNKVLETKWKLLQEQ--GTKGSTKRANLEPL-FEKYIGDLNKYLSTLITKKDRLNQELKNLQDLVEDYKKKYEDEINKRTKAENDFVVLKKDVDAAYMVKTELEAKVDAVTSEINFLRTLYAAELSQVHDSVTDTFVVLTMDNNRDLNLEGIIQDVKAQLELCAQRSKMEAEALFDN-----KYKELQKTAEGHGDSIKNSKSEIAELNRRIQRLKAEIESTKKQIAGLNQSIAGAEEKGNLALKDAEKKLQDLEAAEKKLKEDMARQLKEYQELLAAKISLDVEISTYGLMLGGE
>frog_krt78.8
ER--EQIKTLNNKFAAYIDKVRFLEQQNKVLETKWKLLQEQ--GTKGSTKRASLEPL-FEKYIGDLNKYLSTLINEKDRLNQELKNLQVLVEDYKKKYEDEINKRTKAENDFVLLKKDVDAAYMIKTELEAKVDAVTSEINFLRTLYAAELSQVHDSVTDTSVVLTMDNNRDLNLEGIIQEVKAQLELCAQRSKMEAEALFDN-----KYKELQKTAEGHGDSIKNSKSEIAELNRRIQRLKAEIESTKKQIAGLNQSIAGAEEKGNLALKDAEKKLQDLEAAEKKLKEDMARQLKEYQELLAAKIALDVEIGTYGLMLGGE
>human_KRT82
EK--EQIKCLNNRFASFINKVRFLEQKNKLLETKWNFMQQQ------RCCQTNIEPI-FEGYISALRRQLDCVSGDRVRLESELCSLQAALEGYKKKYEEELSLRPCVENEFVALKKDVDTAFLMKADLETNAEALVQEIDFLKSLYEEEICLLQSQISETSVIVKMDNSRELDVDGIIAEIKAQYDDIASRSKAEAEAWYQC-----RYEELRVTAGNHCDNLRNRKNEILEMNKLIQRLQQETENVKAQRCKLEGAIAEAEQQGEAALNDAKCKLAGLEEALQKAKQDMACLLKEYQEVMNSKLGLDIEIATYRRLLEGE
>human_KRT84
EK--EQIKTLNNKFASFIDKVRFLEQQNKLLETKWSFLQEQ------KCIRSNLEPL-FESYITNLRRQLEVLVSDQARLQAERNHLQDVLEGFKKKYEEEVVCRANAENEFVALKKDVDAAFMNKSDLEANVDTLTQEIDFLKTLYMEEIQLLQSHISETSVIVKMDNSRDLNLDGIIAEVKAQYEEVARRSRADAEAWYQT-----KYEEMQVTAGQHCDNLRNIRNEINELTRLIQRLKAEIEHAKAQRAKLEAAVAEAEQQGEATLSDAKCKLADLECALQQAKQDMARQLCEYQELMNAKLGLDIEIATYRRLLEGE
>human_KRT85
EK--EQIKSLNSRFAAFIDKVRFLEQQNKLLETKWQFYQNQ------RCCESNLEPL-FSGYIETLRREAECVEADSGRLASELNHVQEVLEGYKKKYEEEVALRATAENEFVVLKKDVDCAYLRKSDLEANVEALVEESSFLRRLYEEEIRVLQAHISDTSVIVKMDNSRDLNMDCIIAEIKAQYDDVASRSRAEAESWYRS-----KCEEMKATVIRHGETLRRTKEEINELNRMIQRLTAEIENAKCQRAKLEAAVAEAEQQGEAALSDARCKLAELEGALQKAKQDMACLLKEYQEVMNSKLGLDIEIATYRRLLEGE
>human_KRT83
EK--EQIKSLNSRFAAFIDKVRFLEQQNKLLETKLQFYQNR------ECCQSNLEPL-FAGYIETLRREAECVEADSGRLASELNHVQEVLEGYKKKYEEEVALRATAENEFVALKKDVDCAYLRKSDLEANVEALIQEIDFLRRLYEEEIRILQSHISDTSVVVKLDNSRDLNMDCIVAEIKAQYDDIATRSRAEAESWYRS-----KCEEMKATVIRHGETLRRTKEEINELNRMIQRLTAEVENAKCQNSKLEAAVAQSEQQGEAALSDARCKLAELEGALQKAKQDMACLIREYQEVMNSKLGLDIEIATYRRLLEGE
>human_KRT81
EK--EQIKSLNSRFAAFIDKVRFLEQQNKLLETKLQFYQNR------ECCQSNLEPL-FEGYIETLRREAECVEADSGRLASELNHVQEVLEGYKKKYEEEVSLRATAENEFVALKKDVDCAYLRKSDLEANVEALIQEIDFLRRLYEEEILILQSHISDTSVVVKLDNSRDLNMDCIIAEIKAQYDDIVTRSRAEAESWYRS-----KCEEMKATVIRHGETLRRTKEEINELNRMIQRLTAEVENAKCQNSKLEAAVAQSEQQGEAALSDARCKLAELEGALQKAKQDMACLIREYQEVMNSKLGLDIEIATYRRLLEGE
>human_KRT86
EK--EQIKSLNSRFAAFIDKVRFLEQQNKLLETKLQFYQNR------ECCQSNLEPL-FEGYIETLRREAECVEADSGRLASELNHVQEVLEGYKKKYEEEVSLRATAENEFVALKKDVDCAYLRKSDLEANVEALIQEIDFLRRLYEEEIRVLQSHISDTSVVVKLDNSRDLNMDCIIAEIKAQYDDIVTRSRAEAESWYRS-----KCEEMKATVIRHGETLRRTKEEINELNRMIQRLTAEVENAKCQNSKLEAAVAQSEQQGEAALSDARCKLAELEGALQKAKQDMACLIREYQEVMNSKLGLDIEIATYRRLLEGE
>caecilian_krt78L4
ER--EQIKTLNNKFASFIDKVRFLEQQNKVLETKWSFLQEH--TQHSGSKRDDLTPF-FESFINFLKKKLEALKNNKGKMDAELKNLQDLVEDFKKNYEEEINRRTAAENEFVMLKKDVDAAYMDKVKLEARKDTLEDEINFLRALYDKEITQMQGQLSDTSVILSMDNNRSLDLSSIIGEIKAQYDDIAKRSQAEAQTHYEN-----QYQQLQQAAGQHGDSLKNTKSEISDLNRMIQRKKAEIDSIKKQIEKLQAAIAEAEERGELALKDAKAKLKEMEDALHKAKEELARPVKEFQEMMTAKLALDIEIATYQTILVGE
>human_KRT77
ER--EQIMVLNNKFASFIDKVRFLEQQNQVLQTKWELLQQV----NTSTGTNNLEPL-LENYIGDLRRQVDLLSAEQMRQNAEVRSMQDVVEDYKSKYEDEINKRTGSENDFVVLKKDVDAAYVSKVDLESRVDTLTGEVNFLKYLFLTELSQVQTHISDTNVILSMDNNRSLDLDSIIDAVRTQYELIAQRSKDEAEALYQT-----KYQELQITAGRHGDDLKNSKMEIAELNRTVQRLQAEISNVKKQIEQMQSLISDAEERGEQALQDAWQKLQDLEEALQQSKEELARLLRDYQAMLGVKLSLDVEIATYRQLLEGE
>caecilian_krt78L1
ER--EQIKVLNDKFASFIDKVRFLEQQNKVLETKWALLQEQ-GGLSPTSRRNTIEPL-FDVHINDLQKKVDSLLSEKSRLNGELKRMQDAVEDFKNKYEDEINRHTTAENEFVLLKKEVDAAYMTKVELESKVDAITEEINFLKTVYDAELTQIQAQISDTSVILSMNNNRNLELNSIIAEMKVQFEDIATRSRADAEAVYQT-----KFEELQSTSVHHGETLRTTKSEIVEHTRMIQRLKAEIENVKKQCAKLQTSIAEAEERGEIAVKDARLKLTELEEALQKAKQEMARQLRDYQELMNVKLALDVEIAMYKRLLEGE
>axolotl_krt78
ER--EQIKTLNNKFASFIDKVRFLEQQKQVLETKWHLLQEQ---DKKGGPTNGLEPL-FEQYINNLRRQMDSVTSERGRLDGDLKNLENLVEDYKKKYEDEINKRTTAENNFVLLKKDVDAAYMNKVELQTKVEGMTNELHFLQALYDTELNQLQSQISDTCVILSMDNNRRLDWDSIISEVEVEYKEIANMSRAESETWYQQ-----KFEELQSTAGQHGENLRSTKSEINELNRRIQRLKSESENVKKQIANLEAAIKDAEKHGELTIKDAKAKLAELEHALQKTKEDMSRQLLEYQELMNAKLALDVEIATYRKLLEGE
>frog_krt59
EK--EQIKTLNNKFASFIDKVRFLEQQNKMLETKWAILQEQ------RTARSHIEPL-FEAYIGNLRRQLDCLLGEKSRLEGERKNMEDIVEDFKRKYEEEVNRRTTAENEFVVLKKDVDAAFLHKAELQTRVESQTDEVNFLRTMFEAEIAQLQGQISDTSVIVSMDNNRNLDLDGIIAEVKAQYEEIANRSRAEAESWYQS-----KYEELRLTAGRNGDDLRNTKNEVADLNRMINRLRGEIETVNAQRGKLEGAITEAEERGEMATKDAKKKLADLEEGLQKAKQDMARQLREYQELMNVKLALDIEIATYRKLLEGE
>axolotl_krt59
EK--EQIKTLNNKFASFIDKVRFLEQQNKMLETKWNLLQDQ------KTAKSNMEPL-FESYISNLRRQLEGMGGDRVRLESDRKNMEDLVEEFKRKYEDEINKRTAAENEFVVLKKDVDAAFLNKAELQAKVDSLVEEINFLRILFEAEICQLQAQISDTSVIVSMDNNRDLDLDSIIAEVKAQYEDMANKSRAEAESWYQT-----KYEELRTTAGRHGDDLRITRNEITEHNRMIQRLKGEIDNVKAQCAKLEASISEAEDRGERAIKDAKNKLAELEEALQKTKQDMNRQLHDYQDLMNVKLGLDIEIATYRKLLEGE
>human_KRT74
ER--EQIKVLNDKFASFIDKVRFLEQQNQVLETKWELLQQL----DLNNCKKNLEPI-LEGYISNLRKQLETLSGDRVRLDSELRSMRDLVEDYKKRYEVEINRRTTAENEFVVLKKDADAAYAVKVELQAKVDSLDKEIKFLKCLYDAEIAQIQTHASETSVILSMDNNRDLDLDSIIAEVRMHYEEIALKSKAEAEALYQT-----KIQELQLAASRHGDDLKHTRSEMVELNRLIQRIRCEIGNVKKQRASLETAIADAEQRGDNALKDAQAKLDELEGALHQAKEELARMLREYQELMSLKLALDMEIATYRKLLEGE
>human_KRT72
ER--EQIKALNNKFASFIDKVRFLEQQNQVLETKWNLLQQL----DLNNCRKNLEPI-YEGYISNLQKQLEMLSGDGVRLDSELRNMQDLVEDYKKRYEVEINRRTAAENEFVVLKKDVDAAYMNKVELQAKVDSLTDEIKFFKCLYEGEITQIQSHISDTSIVLSMDNNRDLDLDSIIAEVRAQYEEIALKSKAEAETLYQT-----KIQELQVTAGQHGDDLKLTKAEISELNRLIQRIRSEIGNVKKQCADLETAIADAEQRGDCALKDARAKLDELEGALHQAKEELARMLREYQELVSLKLALDMEIATYRKLLESE
>human_KRT71
ER--EQIKALNNKFASFIDKVRFLEQQNQVLETKWELLQQL----DLNNCKNNLEPI-LEGYISNLRKQLETLSGDRVRLDSELRNVRDVVEDYKKRYEEEINKRTAAENEFVLLKKDVDAAYANKVELQAKVESMDQEIKFFRCLFEAEITQIQSHISDMSVILSMDNNRNLDLDSIIDEVRTQYEEIALKSKAEAEALYQT-----KFQELQLAAGRHGDDLKNTKNEISELTRLIQRIRSEIENVKKQASNLETAIADAEQRGDNALKDARAKLDELEGALHQAKEELARMLREYQELMSLKLALDMEIATYRKLLESE
>human_KRT73
ER--EQIKVLNNKFASFIDKVRFLEQQNQVLETKWELLQQL----DLNNCKNNLEPI-LEGYISNLRKQLETLSGDRVRLDSELRSVREVVEDYKKRYEEEINKRTTAENEFVVLKKDVDAAYTSKVELQAKVDALDGEIKFFKCLYEGETAQIQSHISDTSIILSMDNNRNLDLDSIIAEVRAQYEEIARKSKAEAEALYQT-----KFQELQLAAGRHGDDLKHTKNEISELTRLIQRLRSEIESVKKQCANLETAIADAEQRGDCALKDARAKLDELEGALQQAKEELARMLREYQELLSVKLSLDIEIATYRKLLEGE
>axolotl_krt78L3
ER--EQIKTLNNKFAAFIDKVRFLEQQNKVLETKWDLLQQQ-GGKTGSTSKSNIDPL-FEAYISSMRRQLDGLNNDHGRLDGDLRKTKDQVEDFKNKYEDEINRRTAAENDFVVLKKDVDAAYMNKVELEARMDALTDEINFLRALYETELAEVQGNATDTAVILSMDNNRNLDLKSLIADVKSQYEAIALKSQQEAEAGYAQ-----KYQQLQSAALQYGDGAKTTKSEISELNRQIQRLRAEIENVKKQCANLQTSAEEVEDRGEHALQDARSKLNELEAALQKAKQDLALQLRDYQELMGIKLALDMEIATYRTLLEGE
>axolotl_krt78L4
ER--EQIKTLNNKFASFIDKVRFLEQQNQMLQTKWDFLQEH--GQKGGSKRDNLEPM-FEAYCNNMRRQVERLTSDRSRLDNEHRNMQDLVEDYKNKYEDEINKRTAAENEFVVLKKDVDSAFMTKVELNGKVDTLTDELQFYKSLYDAELTAMQGQMSDTSVILSMDNNRSLDLNSLIAEARAHYEDIANKSRAEAESTYAS-----KFQQLQAAAGQHGDHLKSSKTEISELNRTIQRFKAEIESVKKQCANLQTAIAEAEERGELALKDARKKLAELEAALQKCKEEMARQLKEYQDLMNVKMALDLEIATYRTLLEGE
>axolotl_krt78L7
ER--EQIKTLNNKFASFIDKVRFLEQQNQVLQTKWDFLQEH--GQKGGSKRDNLEPM-FEAYCNNMRRQVERLTSDRSRLDNEHRNMQDLVEDYKNKYEDEINKRTAAENEFVVLKKDVDSAFMTKVELNGKVDTLTDELQFYKSLYDAELTAMQGQMSDTSVILSMDNNRSLDLNSLIAEARAHYEDIANKSRAEAESTYAS-----KFQQLQAAAGQHGDHLKSSKTEISELNRTIQRLKAEIESVKKQCVNLQTAIAEAEERGELALKDARKKLAELEAALQKCKEEMARQLKEYQDLMNVKMALDLEIATYRTLLEGE
>frog_krt78.2
ER--EQIKTLNNKFASFIDKTRFLEQQNQVLKTKWELLQEH--GQKGVTKRSNIVPL-FEAYISNLRRSLDSLLNDKHRLESDLRSTQDLVEDYKNKYEDEINKRTTAENEFVVLKKDVDGAYMNKVELDCKVDALTDEINFLRTLYEAEVQDLQGQLSDISVVLSMDNNRALDLDGIIAEVKCQYEEIANKSKAEAEAACAM-----KFQQLQATAGQHGDSLKSSKTEIADLNRMIQRLKAEIESVKKQCANLQTSITEAEERGELAVKDAQKKLDELQEALRKAKEEMAKQLHDYQRLMSIKLALDIEIATYKKLLEGE
>human_KRT2
ER--EQIKTLNNKFASFIDKVRFLEQQNQVLQTKWELLQQM----NVGTRPINLEPI-FQGYIDSLKRYLDGLTAERTSQNSELNNMQDLVEDYKKKYEDEINKRTAAENDFVTLKKDVDNAYMIKVELQSKVDLLNQEIEFLKVLYDAEISQIHQSVTDTNVILSMDNSRNLDLDSIIAEVKAQYEEIAQRSKEEAEALYHS-----KYEELQVTVGRHGDSLKEIKIEISELNRVIQRLQGEIAHVKKQCKNVQDAIADAEQRGEHALKDARNKLNDLEEALQQAKEDLARLLRDYQELMNVKLALDVEIATYRKLLEGE
>human_KRT4
ER--EQIKLLNNKFASFIDKVQFLEQQNKVLETKWNLLQQQ----TTTTSSKNLEPL-FETYLSVLRKQLDTLGNDKGRLQSELKTMQDSVEDFKTKYEEEINKRTAAENDFVVLKKDVDAAYLNKVELEAKVDSLNDEINFLKVLYDAELSQMQTHVSDTSVVLSMDNNRNLDLDSIIAEVRAQYEEIAQRSKAEAEALYQT-----KVQQLQISVDQHGDNLKNTKSEIAELNRMIQRLRAEIENIKKQCQTLQVSVADAEQRGENALKDAHSKRVELEAALQQAKEELARMLREYQELMSVKLALDIEIATYRKLLEGE
>caecilian_krt78.1
ER--EQIKTLNNKFASFIDKVRFLEQQNKVLETKWALLQEQ--SPRGGTSRKNLDYL-FESYISNLRKQLEALLNERSRLNSELKTFQDLVEEFKNKYEDEISKRTAVENEFVVLKKDVDAAYLNKVDLQAKSDSLTDDINFLRALYEAELSQMQTQISDTSVILSMDNNRNLNFDGIIADVKAQYEDIANKSRVEAESWYQN-----KYQELQVTAGRHGDDLRSTKTEISELTRLIQRLKSEIENRKKQNSSLQADIAAAEERGQLAIKDAQRKLSDMEAALQKAKEDMARQLRDYQELMNVKLALDVEIATYRKMLEGE
>caecilian_krt78.2
ER--EQIKTLNNKFASFIDKVRFLEQQNKVLETKWALLQEQ--SPRGGTSRKNLDYL-FESYISNLRKQLEALLNERSRLNSELKTFQDLVEEFKNKYEDEISKRTAVENEFVVLKKDVDAAYLNKVDLQAKSDSLTDDINFLRALYEAELSQMQTQISDTSVILSMDNNRNLNFDGIIADVKAQYEDIANKSRVEAESWYQN-----KYQELQVTAGRHGDDLRSTKTEISELTRLIQRLKSEIENRKKQNSSLQADIAAAEERGQLAIKDAQRKLSDMEAALQKAKEDMARQLRDYQELMNVKLALDVEIATYRKMLEGE
>axolotl_krt78L1
ER--EQIKDLNNKFAAFIDKVRFLEQQNKVLETKWSLLQEQ-GGITTGSQRDNIEPI-FEEYISNLRQQLEGLNGDRGRLDGELRTMQDMVEEFKQKYEEEINRRTVAENEFVMLKKDVDAAYMAKVELESKVDTISDETSFSRTLFDAELSQLQAQISDTSVILSMDNNRVLDLNSIIAEVKSQYEEIANRSRNDAELTYRF-----KYEELQSSADQHVDVLRNTKNEISELNRMTQKLKVEIENVKKQISKLQTAITEAEERGELALKDAKEKLSDLEAALQKAKEDMALQLREYQELLNVKLSLDIEIATYRKLLEGE
>human_KRT1
ER--EQIKSLNNQFASFIDKVRFLEQQNQVLQTKWELLQQV----DTSTRTHNLEPY-FESFINNLRRRVDQLKSDQSRLDSELKNMQDMVEDYRNKYEDEINKRTNAENEFVTIKKDVDGAYMTKVDLQAKLDNLQQEIDFLTALYQAELSQMQTQISETNVILSMDNNRSLDLDSIIAEVKAQYEDIAQKSKAEAESLYQS-----KYEELQITAGRHGDSVRNSKIEISELNRVIQRLRSEIDNVKKQISNLQQSISDAEQRGENALKDAKNKLNDLEDALQQAKEDLARLLRDYQELMNTKLALDLEIATYRTLLEGE
>axolotl_krt78L2
ER--EQIKTLNNKFAAFIDKVRFLEQQNKVLETKWHLLQEQ-GGVTTGSRKSSIEPL-FEVYINNLRQQLQGLNNEKGRLDGELRSMQGMVEDFKNRYEEEINRRTAAENDFVVLKKDVDAAYMNKVELEAKVDALTDEINFLRSLYEAELNQLQGQIADTSVVLSMDNNRFLDMNSIIAEVKAQYEDIARRSKDEAEQTFKK-----KFDDLQMSASGHGDTVKNTKNEISELNRMIQRLKSEIENVKKQCANLQTAIAEAEERGELALNDARMKLSELEAALQKAKEDMARQLREYQELMNVKLALDIEIATYRTLLEGE
>caecilian_krt78L2
ER--EQIKNLNNKFASFIDKVRFLEQQNKVLETKWNLLQEQ-GGQTTTSRKNRIEPL-FEAYISNLRKQLDCLQSDKNRMDGELRNMQALVEDFKNKYEDEINKRTAAENDFVVLKKDVDAAFMNKVDLEARLNALNDEINFLKSLYEAELGEIQGQIADTSVILSMDNNRALDLNSIIAEVKAQYEDVANKSRLETENTFQN-----KFQQLQAAAGQHGDSLKNTKAEISEINRMIQRLRAEIENVKKQCAQLQNSIAEAEERGELALKDAREKLAELEAALKKAKEEMAHQLREYQELMNVKLALDVEIATYRKLLEGE
>caecilian_krt78L3
ER--EQIKNLNNKFASFIDKVRFLEQQNKVLETKWNLLQEQ-GGQTTTSRKNRIEPL-FEAYISNLRKQLDCLQSDKNRMDGELRNMQALVEDFKNKYEDEINKRTAAENDFVVLKKDVDAAFLNKVNLEAQVNALNDEINFLKSLYEAELGEIQGQIADTSVILSMDNNRALDLNSIIAEVKAQYEDVANKSRLETENTFQN-----KFQQLQAAAGQHGDSLKNTKSEISELNRMIQRLRAEIENVKKQCAQLQNSIAEAEERGELALKDAREKLAELEAALKKAKEEMAHQLREYQELMNVKLALDVEIATYRKLLEGE
>human_KRT79
ER--EQIKTLNNKFASFIDKVRFLEQQNKVLETKWALLQEQ--GQNLGVTRNNLEPL-FEAYLGSMRSTLDRLQSERGRLDSELRNVQDLVEDFKNKYEDEINKHTAAENEFVVLKKDVDAAYMGRMDLHGKVGTLTQEIDFLQQLYEMELSQVQTHVSNTNVVLSMDNNRNLDLDSIIAEVKAQYELIAQRSRAEAEAWYQT-----KYEELQVTAGKHGDNLRDTKNEIAELTRTIQRLQGEADAAKKQCQQLQTAIAEAEQRGELALKDAQKKLGDLDVALHQAKEDLTRLLRDYQELMNVKLALDVEIATYRKLLESE
>axolotl_krt61.1
ER--EQIKILNNKFASFIDKVRFLEQQNKVLDTKWNLLQEQ----GHRTNMTNTRPL-FEAYINNLRKQLDAHNIDRSRLDAEVRNMQDMVEDFKNKYEDEINKRTAAENEFVVLKKDVDVSFANKVQLEAKVDALIDEIKFLRALYEEELAQIHSQISDTSVILSMDNNRTLDLDSIIAEVKAQYEEIANRSRVEAESWYQT-----KYEEMQISAGRHGDDIHNTKTEITELNRAILRLRSDIENVKKQQSKLQAAISEAEDRGENALMDAKYKLAELEAAMQKVKQDMNRQLREYQELMNVKLALDIEIATYRKLLEGE
>lungfish_KRT-T2-8
EK--EQIKTLNNQFAGFIDKVRYLEQQNKLLETKWQLLQNQ-----ATPSRSNLDSM-FEAYISNLRRQLDTLGQEKGKLEAELHNMQGLVEDFKNKYEDEINKRTDTENEFVLIKKDVDEAYMNKVELEAKLEALTDEINFLRQIYDEEIRELQTQIQDTSVIVQMDNNRQLDLDNIIAEVKAQYEDMAKNSRAEAETYYQQ-----KYEELASSAGRYGDDLRNTKNEIAELTRYINRLNSDIDALKGQRTNLEAAIAEAEERGEQAVKNAQAQLQELQNALTQAKQDMAHQLREYQDLMNVKLALDIEIATYRKLLEGE
>human_KRT7
ES--EQIKTLNNKFASFIDKVRFLEQQNKLLETKWTLLQEQ-----KSAKSSRLPDI-FEAQIAGLRGQLEALQVDGGRLEAELRSMQDVVEDFKNKYEDEINHRTAAENEFVVLKKDVDAAYMSKVELEAKVDALNDEINFLRTLNETELTELQSQISDTSVVLSMDNSRSLDLDGIIAEVKAQYEEMAKCSRAEAEAWYQT-----KFETLQAQAGKHGDDLRNTRNEISEMNRAIQRLQAEIDNIKNQRAKLEAAIAEAEERGELALKDARAKQEELEAALQRGKQDMARQLREYQELMSVKLALDIEIATYRKLLEGE
>axolotl_krt7
ER--EQIKTLNNKFASFIDKVRFLEQQNKVLETKWELLQNQ-----KSSKTSNIPAM-YEQYINNLRRQMDGLCNDKGRLDGELRNMQDMVEDFKNKYEDEINKRTAAENEFVVLKKDVDAAFMNKVQLETSVDALSDEINFLRGIYEMELHEMQAKVTDTSVVLSMDNNRALDLDSIIAEVKAQYEDIANRSRTEAESHYQS-----KYQELQENAGKHGDDLRTTKNEISELNRMIQRLQAEIENVKNQRGKMEGSIAECEERGELALKDAREKLAELEAALNKAKQDLAHQARDYQELLSCKLALDIEIATYRKLLEGE
>frog_krt62
ER--EQIKTLNNKFASFIDKVRFLEQQNKVLETKWSLLQEQ-GGQVKGSRKNNIDPI-FDAYINSLKRQLDALQNDKLRLDGELRNMQDLVDDFKNKYEDEINKRTSAENEFVVIKKDVDAAYMGKVELEAKVDALTDELNFLRTFFEAELGELQAQISDTSVVLSMDNNRALDLESIIAEVKSQYEDIAKKSRAEAESVYQG-----KVQELQASAGEQGDVLRNTKSEISELNRKSQRLKAEIENVKKQIAKLQASITEAEERGDLVLKDAQSKLAELEAALQKVKQDMARQLREYQELMNVKLALDVEIATYRKLLEGE
>caecilian_krt8
EK--EQIKVLNNKFAGFIDKVRFLEQQNKMLETKWNLLQNQ------KVTKSNMDGM-FEAYISNLRRQLEALGQEKFKLEAELGNMQGLVEDFKNKYEDEINKRTEMENDFVLLKKDVDEAYMNKIQLESRLEGLTEEINFLRMLYEEELHELQSQISETAVVLSMDNNRKLDLDSIIAEVKAQYEETANRSRAEAEKMYQI-----KYEELQTTAGRYGDDLRSTKTQVAEMTRMITRLQAEIDALKGQRVSIQDAIKEAEDQGDLALKDAMGKHAQLEAALKKAKQDMARQLRDYQELMNVKLALDIEIATYRKLLEGE
>human_KRT8
EK--EQIKTLNNKFASFIDKVRFLEQQNKMLETKWSLLQQQ------KTARSNMDNM-FESYINNLRRQLETLGQEKLKLEAELGNMQGLVEDFKNKYEDEINKRTEMENEFVLIKKDVDEAYMNKVELESRLEGLTDEINFLRQLYEEEIRELQSQISDTSVVLSMDNSRSLDMDSIIAEVKAQYEDIANRSRAEAESMYQI-----KYEELQSLAGKHGDDLRRTKTEISEMNRNISRLQAEIEGLKGQRASLEAAIADAEQRGELAIKDANAKLSELEAALQRAKQDMARQLREYQELMNVKLALDIEIATYRKLLEGE
>axolotl_krt8
EK--EQIKTLNNKFASFIDKVRFLEQQNKMLETKWGLLQNQ------KTTRSNMDSM-FEAYINNLRRQLDGLGQEKMKLENELGNMQGMVEDFKNKYEDEINKRTECENEFVLIKKDVDEAYMNKVQLETRLEGLTDEINFLRELYAAELNELQSQISDTSVVLSMDNNRSLDLDSIIADVKAQYEEIANKSRADAENMYQI-----KYQELQTSAGRYGDDLRSTKNEIAEMNRGINRLQAEIDALKNQRANLDAAIVEAEERGKLAVADARSKLAELEAALQKAKQDMARQLCEYQELMNVKLALDIEIATYRKLLEGE
>frog_krt8
EK--EQIKTLNNKFASFIDKVRFLEQQNKMLETKWSLLQNQ------KATRSNMDAM-FEAYIGNLRRQLDGLGQDKMRLESELGNMQGLVEDFKNKYEDEINKRTELENEFVLLKKDVDEAYMNKVQLEARLEALTDEINFLRQLYEEELRELQSQISDTSVVLSMDNNRSLDLDGIIAEVRAQYEDIANKSRLEVESMYQV-----KYQELQASAGRHGDDLKNTKAEISELTRYTTRLQSEIDALKAQRSNLEAQIAEAEERGELALKDARTKLAELEAALKNAKQDMARQLREYQELMNVKLALDIEIATYRKLLEGE
>caecilian_krt7
EK--EQIKTLNNKFATFIDKVRFLEQQNKVLETKWELLQNQ-----KSTKSSNIGPL-FESFISNLRRQLDGLGNEKIRLDGELKNMQDLVEDFKNKYEDEINKRTGAENEFVVLKKDVDAAYMNKVELESKMDGLTDELNFLKALFEAELQEMQTQISDTSVVLCMDNNRKLDLDSIIAEVKAQYEDIANKSRADAEDVYQH-----KYQELQVSASKHGDDLRNTKSEIAELNRMIQRLQAEIENLKNQRHKLEASITEAEERGDLALNDAKAKLAELEAALRKAKEDMARQLRDYQELMNVKLALDIEIATYRKLLEGE
>frog_krt7
ER--EQIKTLNNKFASFIDKVRFLEQQNKVLETKWELLQNQ-----KSAKASNVGPL-FDAYIANLRRQLDGLTGDKGKLEGELRNMQDLVEDFKNKYEDEINKRTSAENEFVVLKKDVDAAYMNKVELEAKMEALTDEINFLRALYEAELRELQEQISDTSVVLSMDNNRALDMDSIIAEVKAQYEDIANKSRANAEAVYQN-----KFQELQATAGRHGDDLRTTKTEISELNRAMQRLQAEIESVKAQRAKLEAQIAEAEERGELALKDARTKLAELEAALQKAKQDMARQLREYQELMNVKLALDIEIATYRKLLEGE
>axolotl_krt61.2
ER--EQIKTLNNKFASFIDKVRFLEQQNKVLDTKWQLLQEQ----GHKTTKSNVEPM-FETYINNLRRQIDALGNERHRLDADLRNMQDMVEDFKNKYEDEINKRTAAENDFVMLKKDVDAAFMNKEELDSKVVSLNEELNFLRAVYEEELRQMQTQISDTSVILSMDNNRHLNLDSIIAEVKAQYEHIANTSRIEAETWYQT-----KYEELQSSAGRHGDDLRSTKAEISELNRMIQRLRSEIDNVKKQCEKLQHAISEAEERGELALKDARKKLADLEAALQKAKEDMAHQLRDYQELMNVKLALDLEIATYRKLLEGE
>caecilian_krt61
ER--EQIKTLNNKFASFIDKVRFLEQQNKVLETKWSLLQEH----GHKTTKCNLDPI-FEAYISNLRRQLDGLGNDSIRLQAELRNQQDNVEDFKNKYEDEINKRTAVENDFVVLKKDVDAAYLNKVELEAKLDSLTDELNFIRNFNDAELQQMQSQISDTSVILSMDNNRSLDLDSIISEVKAQYEDIANRSRAEAESWYQS-----KYEELQISAGRHGDDLRNTKTEIAELNRTIQRIRSEIDNVKKQNANLQAAIADAEQRGELALKDAKQKLAELEDALQKAKQDMARQLRDYQEMMNSKLALDVEIATYRKLLEGE
>frog_krt61
ER--EQIKTLNNKFASFIDKVRFLEQQNKVLETKWNLLQEQ----GVKSVKCNIDPL-FEAYISALRRQLDSLLSEKVRLDSDLRQMQDAVEDYKKKYEDEINKRTSVENEFVVLKKDVDAAYMNKVELEAKLNALTDEINFLRAVYEAEIAQMQTQISDTSVVLSMDNNRTLDLNGIIAEVKAQYEDIANRSRAEAESWYQT-----KYEELQQSAGRHGDDLRSTKTEISELNRMINRLRSEIDSVKKQCAKLQAAITEAEERGELALKDAKKKLADLEEALQKCKQEMARQLREYQELMNVKLSLDVEIATYRKLLEGE
>human_KRT3
ER--EQIKTLNNKFASFIDKVRFLEQQNKVLETKWNLLQQQ--GTSSISGTNNLEPL-FENHINYLRSYLDNILGERGRLDSELKNMEDLVEDFKKKYEDEINKRTAAENEFVTLKKDVDSAYMNKVELQAKVDALIDEIDFLRTLYDAELSQMQSHISDTSVVLSMDNNRSLDLDSIIAEVRAQYEDIAQRSKAEAEALYQT-----KLGELQTTAGRHGDDLRNTKSEIIELNRMIQRLRAEIEGVKKQNANLQTAIAEAEQHGEMALKDANAKLQELQAALQQAKDDLARLLRDYQELMNVKLALDVEIATYRKLLEGE
>human_KRT76
ER--EQIKTLNNKFASFIDKVRFLEQQNKVLETKWELLQQQ----TTGSGPSSLEPC-FESYISFLCKQLDSLLGERGNLEGELKSMQDLVEDFKKKYEDEINKRTAAENEFVGLKKDVDAAFMNKVELQAKVDSLTDEVSFLRTLYEMELSQMQSHASDTSVVLSMDNNRCLDLGSIIAEVRAQYEEIAQRSKSEAEALYQT-----KLGELQTTAGRHGDDLRNTKSEIMELNRMIQRLRAEIENVKKQNANLQTAIAEAEQRGEMALKDANAKLQDLQTALQKAKDDLARLLRDYQELMNVKLALDVEIATYRKLLEGE
>human_KRT75
ER--EQIKTLNNKFASFIDKVRFLEQQNKVLETKWALLQEQ----GSRTVRQNLEPL-FDSYTSELRRQLESITTERGRLEAELRNMQDVVEDFKVRYEDEINKRTAAENEFVALKKDVDAAYMNKVELEAKVKSLPEEINFIHSVFDAELSQLQTQVGDTSVVLSMDNNRNLDLDSIIAEVKAQYEDIANRSRAEAESWYQT-----KYEELQVTAGRHGDDLRNTKQEISEMNRMIQRLRAEIDSVKKQCSSLQTAIADAEQRGELALKDARAKLVDLEEALQKAKQDMARLLREYQELMNIKLALDVEIATYRKLLEGE
>human_KRT5
ER--EQIKTLNNKFASFIDKVRFLEQQNKVLDTKWTLLQEQ----GTKTVRQNLEPL-FEQYINNLRRQLDSIVGERGRLDSELRNMQDLVEDFKNKYEDEINKRTTAENEFVMLKKDVDAAYMNKVELEAKVDALMDEINFMKMFFDAELSQMQTHVSDTSVVLSMDNNRNLDLDSIIAEVKAQYEEIANRSRTEAESWYQT-----KYEELQQTAGRHGDDLRNTKHEISEMNRMIQRLRAEIDNVKKQCANLQNAIADAEQRGELALKDARNKLAELEEALQKAKQDMARLLREYQELMNTKLALDVEIATYRKLLEGE
>human_KRT6A
ER--EQIKTLNNKFASFIDKVRFLEQQNKVLETKWTLLQEQ----GTKTVRQNLEPL-FEQYINNLRRQLDSIVGERGRLDSELRGMQDLVEDFKNKYEDEINKRTAAENEFVTLKKDVDAAYMNKVELQAKADTLTDEINFLRALYDAELSQMQTHISDTSVVLSMDNNRNLDLDSIIAEVKAQYEEIAQRSRAEAESWYQT-----KYEELQVTAGRHGDDLRNTKQEIAEINRMIQRLRSEIDHVKKQCANLQAAIADAEQRGEMALKDAKNKLEGLEDALQKAKQDLARLLKEYQELMNVKLALDVEIATYRKLLEGE
>human_KRT6B
ER--EQIKTLNNKFASFIDKVRFLEQQNKVLDTKWTLLQEQ----GTKTVRQNLEPL-FEQYINNLRRQLDNIVGERGRLDSELRNMQDLVEDLKNKYEDEINKRTAAENEFVTLKKDVDAAYMNKVELQAKADTLTDEINFLRALYDAELSQMQTHISDTSVVLSMDNNRNLDLDSIIAEVKAQYEEIAQRSRAEAESWYQT-----KYEELQITAGRHGDDLRNTKQEIAEINRMIQRLRSEIDHVKKQCANLQAAIADAEQRGEMALKDAKNKLEGLEDALQKAKQDLARLLKEYQELMNVKLALDVEIATYRKLLEGE
>human_KRT6C
ER--EQIKTLNNKFASFIDKVRFLEQQNKVLDTKWTLLQEQ----GTKTVRQNLEPL-FEQYINNLRRQLDSIVGERGRLDSELRNMQDLVEDLKNKYEDEINKRTAAENEFVTLKKDVDAAYMNKVELQAKADTLTDEINFLRALYDAELSQMQTHISDTSVVLSMDNNRNLDLDSIIAEVKAQYEEIAQRSRAEAESWYQT-----KYEELQVTAGRHGDDLRNTKQEIAEINRMIQRLRSEIDHVKKQCASLQAAIADAEQRGEMALKDAKNKLEGLEDALQKAKQDLARLLKEYQELMNVKLALDVEIATYRKLLEGE
