# Supplementary material for: Evolutionary origin of Hoxc13-dependent skin appendages in amphibians
Source: Nat Commun. 2024 Mar 18;15:2328. doi: 10.1038/s41467-024-46373-x (PMC10948813; doi:10.1038/s41467-024-46373-x)
Supplement: Supplementary file 4 — Source Data [file 41467_2024_46373_MOESM4_ESM.zip › Source_file.xlsx]

## Sheet: Fig. 2c
Fig. 2c
	HI toe				HO toe				skin
	1	1.24	3.27	3.53	0	0	0	0	0	0	0	0

## Sheet: Fig. 2d
Fig. 2d
	HI toe				HO toe				skin
	1	1.23	5.21	4.17	0	0	0	0.01	0	0	0	0

## Sheet: Fig. 2e
Fig. 2e
	HI toe				HO toe				skin
	1	3.84	1.57	1.56	2.31	4.5	1.62	1.92	4.29	3.43	1.06	1.99

## Sheet: Fig. 2f
Fig. 2f
	HI toe			HO toe			skin
	44600000000	31800000000	44900000000	647000000	1080000000	758000000	199000000	264000000	193000000

## Sheet: Fig. 2g
Fig. 2g
	HI toe			HO toe			skin
	55500000000	47300000000	70100000000	5630000000	6270000000	3940000000	20600000000	17100000000	15800000000

## Sheet: Fig. 2h
Fig. 2h
	HI toe			HO toe			skin
	710000000	1400000000	2620000000	8230000000	6420000000	5210000000	659000000	291000000	5690000000

## Sheet: Fig. 3h
Fig. 3h
	WT EV				WT Hoxc13				mut Ev				mut Hoxc13
	0.092	0.123	0.066	0.072	0.471	0.603	0.6	0.467	0.079	0.076	0.049	0.068	0.224	0.28	0.248	0.204

## Sheet: Fig. 3i
Fig. 3i
	WT EV				WT Hoxc13				mut Ev				mut Hoxc13
	0.089	0.143	0.079	0.075	0.179	0.257	0.251	0.201	0.094	0.114	0.074	0.081	0.12	0.173	0.137	0.118

## Sheet: Fig. 4h
Fig. 4h
	HI toe (wt)				HI toe (KO)
	1	2.95	0.82	1.41	0.01	0	0	0.04

## Sheet: Fig. 4i
Fig. 4i
	HI toe (wt)				HI toe (KO)
	1	1.44	3.36	2.16	0	0	0	0

[truncated: 3 more sheets: Fig. 5e, Fig. S3, Fig. S4]
