# Supplementary material for: Evolutionary origin of Hoxc13-dependent skin appendages in amphibians
Source: Nat Commun. 2024 Mar 18;15:2328. doi: 10.1038/s41467-024-46373-x (PMC10948813; doi:10.1038/s41467-024-46373-x)
Supplement: Supplementary file 4 — Source Data [file 41467_2024_46373_MOESM4_ESM.zip › Source-Data-alignment-type-1-keratins.txt]

>frog_krt12.7
QKETLEQLNSRLAAYLEKVSQLEESNRHLEQKIQDLCERRAR------TSRDTSRYEKVIAEME--AQINRVKMENSELSLAVENTKLTANNFKAKYETELSLYQIITADIKEVKAADSHLEMETNCLKVELQIQTEELSSLKKDHQEDMAKLREDQSKCQVKVEVDSQPANDLTKTLEEMREHCKAIICNSNRKAEPWLVSKIRHYTHQ--NTIKPLQAEMVEVTLLRRTIQCLEAELETLHNMKASQRTTLIETEQNYATQLQRIQRIISRTEDELVKTRTDFKQMSADGGMLHYLKDLLQMEIKTYGQLMDVE
>caecilian_krt12.7
QKQAMRSLNARLASYLERVHSLDRANAQLELQIQEWYEKRTP------ATHDFSGYEKTIADLR--TQIKDARLSQTRTFLQIDNCKRVVKEFQVKYENELRLQQGISAESKRLQKKQNDLTLSKSSLETEVEILKEELIKLKESQKEDMDNLQEQRGH-QENKDISCTPGLNLTKALGEMRGTYEAMAKQNRKDAKAEFAKKSKALKQEVRSGAQTLNIEESKAAELRHTLQDLESELQELHRLKAVQEDRLQETQAGHASRIQRIQGNISRAEAGLAKIWAQLQLQGKDNKALLELTSYLKMEIITYQLLLEGE
>human_KRT23
GKATMQNLNDRLASYLEKVRALEEANMKLESRILKWHQQRDP-----GSKKDYSQYEENITHLQ--EQIVDGKMTNAQIILLIDNARMAVDDFNLKYENEHSFKKDLEIEVEGLRRTLDNLTIVTTDLEQEVEGMRKELILMKKHHEQEMEKHHVPSDF-NVNVKVDTGPREDLIKVLEDMRQEYELIIKKKHRDLDTWYKEQSAAMSQE-AASPATVQSRQGDIHELKRTFQALEIDLQTQYSTKSALENMLSETQSRYSCKLQDMQEIISHYEEELTQLRHELERQNNEYQVLLGIKTHLEKEITTYRRLLEGE
>axolotl_krt23.1
EKETMKNLNERLASYMDKVQELQEANKELEVKICDWHAQRAT-----RGKRDYSTYEKTIADLQ--TQIVTGRMDNARLTLQMDNAKLAEDDFTTKHDREKAARMALEFDVERIRKLLDDMTIVKTDLEMEVEGLRKDLLCMKKEHEEEMSTLRAQQRSSNVSVELNAKPSHGLSKILKEVREEYDAIIEKYSREAEAHYKEQAMSFQQEVSTNTEYLENDNKEALELKRAYQDLQIELQAEISRKSGLERTLEETECNFAVDLQRKQQSVFQLEEELSNLRDQLAQQQNEHQTLLDIKNRLENEITTYRHLLEGD
>caecilian_krt23
DKETMQNLNTRLASYLEKVHSLEQANAELEHKIKKWHEERTP-----ENKRDYSKYEKIIADLH--SQIASGRLNNAKLTLQIDNSNLAAQDFKLKYEAEQTIRLAVEADISGLRKHLDDLTIVRTDLEMEVEALRKELICMRMNHEKEMETLQGQQRKSTVDVKLDATPSADLTKMLNEMREEYEGIIEKNREEAAGWYREKSSTVQQEVSTNSEALENSRKEISELRRTLQGLEFELQSEIGKKCSLENTLAETQASYAAKLKNIQMVICQLEEELARVRADIERQGNEYNILLDIKSRLESEIATYRKLLDGD
>frog_krt23
GKETMQNLNDRLASYLEKVRSLEEANTGLESKIQLWHRNRAQ-----NHKRDYSVYEKTIGELQ--SQLVDGHMNGAKIKLQMENAKLAFDAFKRKYETEKTIRTALEGDLESLRRAMDNLTIVRTDLEMEVEGMRKELIYMRMGHEEDIKLAQFQKKGASVDVKIDAPPSVDLAKTIAEIRKEYETLIEKNRREASEWYSHQSSSVQQEVNSNTEALQNSRNQIKDLKRTLQTLEIELQGEIRRKHGLEGTLAETEANAAGQLQKIQATICRMEAELSNVRGELERQNIEYRALLDVKTRLENEIATYRELLEGD
>frog_krt12.1
EKETMRNLNNRLATYLEKVRSLEKANAELEGQIKEWYQQNSG-----FGKRDDAHYFQVIEELT--KQIVNAKMENGKLLLQMDNATLALDDFKMKLEYELNLGAAVEKDLSELRKVVDDLTMTRTDLESQIESLKEEMVYLKKNHTQDMVGLHKQEG--TIDVEVDAAPSVDLGKTMEDMRSQYEQLVEKQRLEAKYGFDRKVEEWNEEVQTNTAELEKCRKDLSELKHKVQDLEIESQAELSKRKAAGNALDNVNSRYTMELADKQEKIARFEEHLQQTRRDVGFQIQEFTILFDLKNRLEAEISTYRRLLDAE
>frog_krt20
EKQTMQNLNDRLATYLEKVRSLEKSNSKIELQIKEWHSKNAG-----VGEKDYQGYYKTIEALQ--NEILNSTMVNAEILLKIDNAKLAAEDFRLKFESERSLKIGVEKDIIGLRKLIDDLNLQRIDLEHQYESLQENLAYLRKNHEEEASVLRNQITG-HINVEVDAAPSVDLAKVLADMRAQCEAVVSKIKQDAKQQFETQIEEVNIQIGGNVTELEKHRSSVKEVKRHVQSLEIELQSEISKKDALNATLNNINAQYAAQLLHMQTAIKCIEEQLIQIRSDMSRQSQEYEILLNIKLRLELEIETYRRLLEGE
>lungfish_KRT18
EKETMQELNDRLANYLETVRRLENANKQLEIQIREAMEKRGP------SIRDYSNYEKIIKELR--DQIYDTTVDSARLVLAIDNARLAADDFRVKWEAELAIRQSVESDINGLRKVIDDTNMGRLQLESEIESLKEELIFIKKNHEDEVMALRNQVNSCGVQVDVDAPKGTDLAEIMASLRAEYEALMSRNKDDAERWYQSKVETFQVETSQNTEALQTAKTELSDLRRRIQSLEIELESNRSMKASLEDTLRDTELRYAMEMEKLGALIGRIEAELAQVRTDMQRQAQDYEVLLNAKMKLEVEIATYRRLLEGQ
>lungfish_KRT18L
EKETMQELNDRLANYLETVRRLENANKQLEIQIREEMEKRGP------SIRDYSNYEKSIKELR--DQVYDTAVDNVRLALAIDNDRIAADDFKVKYETEVTIRQCVELDIDGLRKVIDDNTVIRLMLEDEIESLKEERILLKKSHEAEVAALRDRANGCGVQVDVDAPKGTGMSEIMATLQAEYAALMSKSKEDRDHWYAIKAESFQVETSYNKESLQTAKTELSDLRCKIQSRQLELESNISMKALLEGTLRDTELHYNMEMERLGALISRIEAELSQFRSDMQRQAQDYEALLNAKMKLEEEIATYRCLLKGD
>human_KRT18
EKETMQSLNDRLASYLDRVRSLETENRRLESKIREHLEKKGP------QVRDWSHYFKIIEDLR--AQIFANTVDNARIVLQIDNARLAADDFRVKYETELAMRQSVENDIHGLRKVIDDTNITRLQLETEIEALKEELLFMKKNHEEEVKGLQAQIASSGLTVEVDAPKSQDLAKIMADIRAQYDELARKNREELDKYWSQQIEESTTVVTTQSAEVGAAETTLTELRRTVQSLEIDLDSMRNLKASLENSLREVEARYALQMEQLNGILLHLESELAQTRAEGQRQAQEYEALLNIKVKLEAEIATYRRLLEDG
>frog_krt18
EKETMQDLNDRLASYLERVRSLEAANKKLEVQIRQHTEKKGP-------SKDWSPYYKTIEDLR--KQVFDSTLENSQLVLQIDNARLAADDFRVKYEAEMAIRMSVEGDITGLRKLIDDTNVSRMNLENEIESLKEELIFLKKNHQDDVTELQAQVARSAVTVEVDAPKSQDLGKIMTELRAQYDGLAQKNRDDVEKWYQSKVDEHTVQVNLDTEALHSAKSSVTDLRRTVQSLEIELESLRNQKASLEGTLHDTEARYAMELEMLGGTAMAMEAELVQVRSDCQRQQQEYQALLNTKMKLEAEIHTYRRLLEGD
>axolotl_krt18
EKETMQDLNDRLASYLDKVRSLESANQGLEVKIREYLEKKGP------STKDWSPYFRTLEDLR--RQVHESTVDNAQLVLQIDNARLAADDFRVKYEAELAIRTSVEMDIAGLRKVIDDTNMSRLNMENEIESLREELIFLKKNHEDEVRNLQAQIASSGLTVEVDAPKTQDLGKIMAEIRAQYDVLAQKNREDAERNFQRQVEEVTIEVTRNTEDLQASRTTVTDLRRTLQGLEIELESMRSLKANLEDTLRDTEGRYGMEVDHINNMILRLEEDLTQVRNDIQRQAQDYQSLLNIKMKLEAEIETYRRLLDGG
>caecilian_krt18
EKETMQDLNDRLASYLEKVRSLETANQKLEVQIREHVEKKGP------CARDWSPYFKTMEDLR--KQIFDSTVENAQLVLQIDNARLAADDFRVKYEAEMAIRVSVEMDITGLRKVIDDTNLNRMNLENEIESLKEELIFLKKNHEDEVANLQAQIASCGLTVEVDAPKTHDLGKIMADIRAQYEALSQKNREDAEKWYQAKLEEHTVQVTQDTEALQSARTTVTDLSRTVQSLEIEMESLHNLKANLEATLRDTEARYAMEIDHINSIVLRLEADLAQIRNDSQHQAQDYETLFNIKMKLEEEISTYRRLLDGG
>lungfish_KRT-T1-6
EKITMQNLNDRLAKYLGKVQCLEEANNELELKIKEWHSQVIP-GSGGPAARDYGHLEKEIEDLQ--NKVNNCRVDTATILLHIDNAKLAADDFRNKYENEQSLRMGVEADINGLKRVLDELGLAKADADMQIESLRDEIDYLKKNHEEDMKSVSSGIAG-QVNVELDAAPGTNLLDEMDACRRDQEAMIDQMRREAERWFNEKAKEVTVKSGEAQESLVSHTSEISDLKRSIQSLEIELQTVLAKKASLNSTLSGIESQYGVRIQDIQMKINILEGQLADIRAQMEFQNEEYQMLLNVKQQLEGEIKTYRALLEGE
>lungfish_KRT-T1-3
EKITMQNLNDRLGAYLEKVHCLEDENHKLELKIKEWYSQQIG-GDGGHPGRDYSPLEKEILELQ--NKIIALNVDNSSWILKIDNAKLAADDFRTKYENELALRKGVEADILGLQRVLDELIFNRSDLEMQIEGRMEELDYMKKSHDEDMRTASSEITG-QVNVELDAAPSTNLVEEMNSCRKQYEAMAEQIRQEAEKSFNERVNELKKSVDSDTEVLSTHKNEISNLSRHLQSLEIELQSQLGKKATLERALADTEQQYGMRIQEIQFTIHALEEQLANIRIQMESQSQDYQLLLNIKQRLEQEIETYRILLEGE
>lungfish_KRT-T1-4
EKITMQNLNDRLATYLQNVRSLDDANRDLELKIRDWHSQQIG-GDGGHPGRDYSPFEKEIIDLQ--NKVISAKMENAHYILEIDNAKLAADDFRMKYENEFTMRNGVEADILGLKKVLDEMTLNKADLEMQIESIREELEYIKKSHEEDMKSASSGISG-QVNVELDAPPQINLQDEMDACRQQYNAMMEQIRRDAEKWYNEKANELNKSVSSDTAAMSSFKSEISDLNRILQGLQIELQSQMGRKATLERALADTESQYGLRIQDIQLKINCLEDQLSGLRLQIEQQNQDYQMLLNIKSRLEQEIDTYRRLLEGE
>lungfish_KRT-T1-5
EKITMQGLNERLANYLDKVRSLEEENRNFEVKIKEWCSQGIG-GDREHAGRDYSPLENEIQELQ--SKLINATMDNSNLILQIDNAKLAADDFRLKFENELSMRQGVEADIAGLRRVLDELTLSKSDYEMQIESIREELAYLNKCHDEDMKAASSGIAG-QVNVELDAAPGPNLMDEMDACRKEYEAMVDKIRRDAEKWYNEKAKDITQSVASDTEAISSFKSEISDLRRTIQSLEIELQTQIGRKGSLESNLAETEGRYGMMIQEIQMKISALEDQLANLRSQMEYQSQEYQMLLGVKQQLEQEIETYRILLEGE
>lungfish_KRT-T1-2
EKHTMQGLNDRLAIYLKSVRSLEAENNDLELKIREWYSQQIG-GDGGHHGRDYSPLENEILELQ--NKVVAAKQDNASYIIQIDNAKLAADDFRMKYESEKVLRTGVEADLLGLRRVLDEMTLSRSDLEMEIEGLKEELEFMKKSHEEDMRTASSGISG-QVNVELDAAPDTNLMDEMDACRKEYEGMVDQIRRDAEKWYNEKAKEVNQAVTSDKEALSSNKSEISDLRRTVQSLEIELQTLLTMKASLERNLAETENQYGVRLQEIQLKIHALEEQLSNLRTQTENQNQDYQMLLDIKVRLEQEIETYRILLDGE
>lungfish_KRT12L1
KKETMQNLNKRLASYLEKVRYLEEENIRLEEQICEWYEKRRP------VNQDWSEYEKMIANIQ--TEINKATVAKTEVVLQLDNAKLAADDFKVKYNNEVLLKQSTETDVNSLRKLLSDLDLSKHDLEKAVDNVNDEINYLKKNHKEEMTALRAQTGP-GVNVEVDSSPGMELVKILADVRAQYENMAEKNRRDAEEWYNNKCDVLNQQLTTSTETLETYKSETVNLRRTIQTLEIELQSTQSIKISLDETLEETQNRYGLQLQQLQQAVNTLEAELGQLRMETERQSIEYAILLDTKTRLEMEINTYRQLMEEK
>caecilian_krt20
EKLTLQNLNERLASYLDKVRSLEKANSKLEVKIREWGEKSAP-----AAGRDYSTYYRVIEELR--AKLQEATFENTKIVLQMDNIKLAAEDFTLKYKSEAAMRLAVENDIQKLRHLRDNLTVTKTNLESEFEVLLEEKIYLEKNHKEEVTQLRRNVNN-TVNVEVDAVPGPNLGMLLANMRLQYEELAKKQQQEAKEWFERQTEALNVQVTVSTEELKTRKTEITTLTQTIRDLEITFQTELNQKAAVASTLSEVKAWYSSQLEEVQDRIRVLEEQLLYMRTQAQQQKEKH-------TALAQEIEMYRRLLEAE
>human_KRT9
EKSTMQELNSRLASYLDKVQALEEANNDLENKIQDWYDKKGP----AAIQKNYSPYYNTIDDLK--DQIVDLTVGNNKTLLDIDNTRMTLDDFRIKFEMEQNLRQGVDADINGLRQVLDNLTMEKSDLEMQYETLQEELMALKKNHKEEMSQLTGQNSG-DVNVEINVAPGKDLTKTLNDMRQEYEQLIAKNRKDIENQYETQITQIEHEVSSSGQEVQSSAKEVTQLRHGVQELEIELQSQLSKKAALEKSLEDTKNRYCGQLQMIQEQISNLEAQITDVRQEIECQNQEYSLLLSIKMRLEKEIETYHNLLEGG
>human_KRT20
EKMAMQNLNDRLASYLEKVRTLEQSNSKLEVQIKQWYETNAP-----RAGRDYSAYYRQIEELR--SQIKDAQLQNARCVLQIDNAKLAAEDFRLKYETERGIRLTVEADLQGLNKVFDDLTLHKTDLEIQIEELNKDLALLKKEHQEEVDGLHKHLGN-TVNVEVDAAPGLNLGVIMNEMRQKYEVMAQKNLQEAKEQFERQTAVLQQQVTVNTEELKGTEVQLTELRRTSQSLEIELQSHLSMKESLEHTLEETKARYSSQLANLQSLLSSLEAQLMQIRSNMERQNNEYHILLDIKTRLEQEIATYRRLLEGE
>caecilian_krt12.1
EKLTMQNLNERLASYLDKVRSLEKANSKLEVKIREWGEKSAP-----AAGRDYGSYYQVIEELR--AKIHAASLDNAKTLLQIDNAKLICDDFKIKYQKELAIHHGVDCDIQGMHRVLDELTMTKAGLELQTEDLQEEMMILKKNHEEEVAELRKQNGG-TLSVEMDATPGKDLGKLLDNMRLQYEELTKKKRQELKDWFDKQTAELNAQMMVSTTEVTTSKSEITSMRPTAQNLEIELQSELSKKVALENVLTETEARYGIQLVQIQSLIKNLEAQLAQLRTDAQSQSKEHVLLMDVKTRLEMEIATYRRLLDGE
>lungfish_KRT-T1-13
EKVTMQNLNDRLASYMDKVRNLENANFELEKNIKDRYLKQSQ--GGEGTGRDYSQYEKTIDDLR--DKIQNANMEIASIMLGFDNAKLAAEDFKSKFEVEQTMRNNVEGDINGMRKLLDELTLCRADLELKIESLKEELAYMTKSHEEESDALRNQITG-EITVDLEVAPNLDITKSLEEMRAQYDVLEKKNKADAEAWFKDRAEALNKEVSTDTKLLQTQTSEIADLRRTLQGLEIEKQSQLAMKNSLENTLAETEGRYGAMLQNIQSSIHDIEDNLAHLRAEIERHSREYQMLFDIKTRLEHEIAVYHKLLEGD
>lungfish_KRT-T1-12
EKATMQNLNDRLASYLDKVRSLENANLELEVKIKEHYLKQSQ--SGEGTGHDYSHYEKTIDDLK--DKVVNATVENASIVLGIDNAKLAADDFRQKFENEQAMRLSVEADINGMRKILDDLTLARAELELNIEGVREELAYLKKNHAEEIDSVRSQMGG-QVNVEIDAAPTVDLTKTLEEMRAQYTAVVEKNKAEAEAWFKDKAADLSKEVSTGTELLQTHKTEITELRRTLQGLEIELQSQLAMKFSLENTLSETEGRYVAMLQNIQSAIHDIEENLSQLRAEIERQSLDYQMLLDVKTRLEKEITQYRILLEGE
>lungfish_KRT-T1-10
EKATMQNLNDRLASYLDKVRDLGKENSELEQKIKEHYLKQTQ--GGEGTGRDYSEFEKIIEELR--DKLINVQVDNATILLGIDNAKLAADDFRQKYETEQAMRFGVEADINGMRKILDDLTLAKAELESNIEAFRDDLAYINKNHREEMDSMRTQIGG-QVNVEVDAAPGVDLTKVMEEMRAEYTAMVEKNKAEAEAWFKDKAADLNKEVSTGTELLQTHKTEITDLRRTLQGLEIELQSQLARKNTLQHSLDETEGRYGSQLQDMQFSIHDIEENIANLRAQIEHQSREYQLLLDVKTRLENEINMYRKLLEGE
>lungfish_KRT-T1-8
EKITMQNLNDRLANYLGNVHMLERKNAELEKNIKEWYLKQSQ--GGDGTTRDYSEYEKIIDDLR--NKILNKNVDNAEAVLHIDNAKLAADDLRLKYENELNLRQNVEADINGLHRVMDELSLCRADLESQIEALMEDLNFLKKNHVEEMAALQAQIGG-DVNVEIDAAPGIDLTKAMDEMRCQYETIVEKNQREAEDWYKKKASELSKEVSSSTELLQTHKTEMTNLKHTLQGLEIELQTLLATKCSLENILADTEARYGAMLQDIQASVNNVEVNLANIRSEIECQSRDYQLLLDTKTRLEREISEYRQLLEGE
>lungfish_KRT-T1-9
EKATMQNLNDRLASYLTKVHDLEKENSALELKIKDWYLKQTH--GGEGTGRDYSEYEKTIDDLR--DKIQNITVGNANILLSIDNAKLAADDFRLKYENELNMRQCVEADINGMRRLLDDLTLSRADLESQIECMKEDLAYTKKNHADEISSLHSHVTG-NINVEVDAAPGTDMMKALAEIRHDYETIIEKNNADAEAWFNKQASELSKEMTVSTEALQTHKTEITDLRRTLQGLEIELQAQLAKKGSLDNTLRDTESRYGTMLQDIQISINNLEASLANIRSEIECQSREYQLLLDVKTRLEKEINDYRQLLEGE
>frog_krt56
KKETMQNLNDRLANYVDKVRVLEAANAELEWKINEWYDKQRS---TSDGGKDYSKYATLIDDLK--LKILSTTKDNRGITLQSDNARLAIDNFRLKYENEQILHHSMEAAINTLHRVIDDLTLSKSKLQSQLESLTEELAYLKKNHDEETKGAPKATRG-QVSVELKATPGTDLTKILNDMRAQHEALAQKNRREAEDRYEKLSADLKQRISAGAGRVQTGKSEISELQRTLRALEIELQSQLAMKQSLEVTVGKTEGSYCRKLSRIQVTISSIEEHLAQLKADSESQHSQYQQLLGIKTRLEQEIETYRRLLDGE
>frog_krt54
KKETMQNLNDRLANYLDKVNALEAANAELERKIKEWYDKQPT---TSDGGKDYSKYYSLIDELN--LKITNATKDNAGITLQADNARLAADDFNNKYENERALYQMMDNDINGLRRVVDDFTLSKFDLESQFEGLFEEMVFIKKKHDDEIKGTQNTKLS-QVSVEMKAQPGTDLTKILNDMRAQHEALAEKNRREAEDLYNTMTAELRQQISAGAGQMQASKTEISERKRTLQALETDLHSKLSMKQSLELMLAETEGIYCMKLSRIQVTISSIEEHLAQLKADSESQHSQYQQLLGIKTRLEQEIETYRRLLDGE
>frog_krt55
EKETMQNLNDRLANYLDKVNALEAANAELERKIKEWYDKQPT---TSDGGKDYNKYYSLINELN--QKILNAALDNAELALHCENAKLAAEDFRLKYESEWTLSQAVVSDINGLRKLMDDLTLSKSSLESQIESLSEELAYLNKTHDEEIKGTQNTKLS-QVSVEMKAQPGTDLTKILNDMRAQHEALAQKNRREAEDRYNKMSAELRQQISAGVGQVQTSKTETSELKKTLQALEIELQAQIAKKQSLELMLAETEGSYCMKLSRIQVTISSIEEHLAQLKGDSECQRSKYEQLLGIKIRLEQEIEMYRKLLEGG
>frog_krt57
EKQTMQNLNDRLANYLDKVHALELANGELERKIKEWYEKHGP-GTTTGEKKDYSKYYTIINDLK--AQILVASVENAKLLLQCDNARLAADDFKMKFENEQYMRQTVEADINGLRRVMDDLTLAKSDYESQLESLNEEIAYLKKNHEDEVKGMQVTQAG-QVSVEMNAAPGTDLTKLLNDMRNQYEDLAQKNRAEAEDRFNRMSADLKKSISQGVEQQKESKSELTELRRTLQALEIELQSQLAMKKSLESTLAETEGAFCVKLARIQEMIINIEEQIARLKGESECQTAEYQQLLDIKARLENEIEIYRKLLDGD
>frog_krt53
EKETMQNLNDRLASYLDKVNALEAANAELERKIKEWYDKQKPSTTTGEGAKDYSKYYKDIEDLK--AKIIAASKENAALLLQCDNARLAADDFKQKYESELHLRQTVEADINGLRRVMDELNLAKTDLDSQFQGLTEELASLKKNHEDEVKGVQVTEAG-KVKVEMNAAPSNDLTKRLNDMRAQYEDLAKKNRQELENKFNAATGPVKEKIKEDVKEDTTVKTQISDLKRSLQALEIELQSLLAMKKSLELQLAETEGRFCMKLSVLQENIASIEQHLEQLRAESECQKDEYDQLLEMKTKLENEIKTYQSLLDKL
>frog_krt50
EKQTMQNLNDRLASYLDKVHELEGKNAELERKIKDWYEKHGP--APPEAPRDYSKYFKEIEALK--AQIIAASKQNAVILLQCDNARLAADDFKQKFENEQAIRYSVEADINGLRRVMDDLTLSRAELEGQLESLTEELAYLKKNHDDEVRSIKVTEAG-KVSVEMNAAPSNDLTKRLNDMRAQYEDLARNNRQEAENNFNRISADLKNQMHHVQITMDESRTEVTNLKKTLQSLQIELQSQLAQKNSLEILLAETEARFCMKLSHLQETIACVEQRLEQLRAESECQRTEYQQLLEMKTKLEGEIATYRSLLDKL
>frog_krt51
EKEAMQDLNGRLASYLDKVHELEAKNAELERKIKEWLDKHGP--APAEAPKDYSKYYKEIEDLK--VKIITASKDNAVILLQCDNARLAADDFKQKYESEHVLSQAVEADINGLHKVMDDLNMSKTDLQSQLDGLTEELTYLKKNHDEEVKAIKAPVAG-TVSVEMHAAPGSDLTKLLNDMRAQYEDLAQRNRKEAEDNFNKLSADLKKQIDQGQTVVVESSTEVTNLKRALQSLEIELQSLLAQKKSLEMQLAETEGRFCTKLSHIQENIASIEQHLEQLRAESECQKDEYDQLLDLKTKLEAEIKTYQSLLDKL
>caecilian_krt70
EKETLQNLNDRLAAYLEKVHSLEKANSQLELQIHQFFEGRTP-----VADRDLSGYYDDITVLR--SKIQDVSLYNARMILQIDNAELAAEDFKLKYETELRARLGVEADNSGLRKVLDELTISRSNLEMQIESLQEELLQLKKNHEEEKANLSGQLGG-SVSVELDSTPGIDLTQVLADMREQYEDIIKRNREEVESWHDAQCEVLNREVATHTEAIQTSKGEVTDRRRTIQGLEIELQSGLSMKVSLEGTLSETEARYAAELQKLQGSISRLEVELFRVRSDASRQAGEYKQLLDVKNRLEMEIATYRHLLEDE
>frog_krt9.2
EKMTMQNLNDRLANYLDKVHALEEANAELEKKIKDWYNNHRP---ASSKAPDYGEYFKTIDDLQ--NKIIAAYANNHKAILAVDNTRLTIDDYRLKYENERALRQSAEADISGLRRVMDDLTLCKSDLEAQVESLTEELAYLKKNHDEEVKAMQGQATG-AVNVEMNVAPSVDLSKSMADMRAEYEKLAERYRREVEEQFQAMTKDLQKQVVASVREVQTSKSEITDLRNVLQSLEIELQSQLSMKAALEASLAETEGQYCVKLSHIQELILRVQNNISDIWTQMETQSSEYKLLLDIKSQLEQEIATYRELLDAQ
>axolotl_krt9.1
EKYTMQNLNERLASYMSQVHSLEQSNSDLEEKIRQWYLTHGP-----KAAEDYSHYYKTIQDLQ--KKISDACVQNAGVVLQIDNARLTADDYKMKYDNELYCRQSVEADINGLRKVMDDLTLEKSDMEMQLESLREELAALKKNHEEEMNQLRGHLTG-TVNVEINAAPGIDLQKTLDEMRQSYEVVMEKNKKELEGWFHTQSQEVSQQVSTTSQEIQSSQMEIVEIRRTLQSLEIDFQAQLSTKAALESSLAETEGRYCAQLAQLQATIGKVEEELSELRSQMECQSREYQMLLDIKDRLEQEIATYRSLLDSD
>frog_krt15.1
EKSTMQNLNDRLSNYLEKVRCLEETNADLEKKIHGWHENQGS---VTVHEQNYLPYFATIDELR--QKIHAAFIDKNRVLLGLDNARLAAEDFKFKYENEHSMRLNVETDINGLRKLLDEMTLSRADLELQIENLKEELTYMKKNHQEEMGAKSQQVIG-NVNVEMDAPPMNDLTKILSEMRENYEYLMSKNRRDLETWYLSQSESLQNKVEYITE--QTSKSEITDVRRNVQGLEAELQSQYSKKAAIEDALADTEERYAMQLSHIQSIIGGIEAQLYDLRYDLEHQNQEHKSLLAIKSHLEAEIATYHKLLEGQ
>lungfish_KRT-T1-7
EKQTMQNLNDRLANYLKKVHSLEVENGELEKKIREWHMSKSP-----ATHHDYSSFNETIADLQ--KKIQDATVENAEILVNLDNAKLATDDFRTKYENELTFRQGVDADIAGMRRMLDDLTLCRSDLEMQIEGLKDELDNLNKTHEEDMKSMSTQLSG-QVSVEVDAVPGVDLTRSLEEMRSQYDGMVEKNRREAKEWFDNKSIELNKEVTTSTETLQIQKTEITDLRRTLQGLEIELQSQLSMRNGLQSNLAETESRYGTQLQQIQAIIHETEAQLTNLRAQLEGQATEYKLLLDIKAHLEQEINTYRHLLEGE
>frog_krt34
EKETMQQLNDRLANYLGRVRSLEEENGQFERRIREWYDKQVP-----YNFPDFNNFFRTIEELQ--NKILHACTGNANLILQIDNARLTSDDFRNKFESEAAFRMGVEGDMNGLRRVLEELNLGNNDQEIQRQNLSEELTYLKKNHAEEVGSLRTQLGA-RVNVEVNAAPAVDLNQVLGEIRDQYETIVERNRREAENWFLNKSEELNQQMNSSADQLQTVHTEVIQLRNTVQGLEIDLQSQNSMRSALEGTLADTESRYGGQLSQLQFLINNVETQLGSLRSDLERQNFEYKALMDVKTHLEMEIATYRRLLDGE
>axolotl_krt34
EKETMQTLNDRLAIYLGKVHCLEQENGHLERQIREWYDKQVP-----YMSPDFHPYFKTIEDLQ--NKIHAAALDNAKCVLQIDNARLAADDFRNKFEVEQGLRQTVEADVNGLRRFLDELTLERCDLENQMENLKEELVYLKKNHEEDVTTLRSQLGA-RVNVEVDAAPAVDLNKILTEVREQYEKLIEKNRRDAETWFTTKTEELNQQVSSSSEQMQSTQTEIIELRHSIQGLEIDLHAQLSMKAALESTLAETEGRYCAQLNQIQGLISNMEEQLAELRSDLERQNYEYTVLLDVKNRLELEIANYRRLLDGE
>human_KRT37
EKETMKFLNDRLANYLEKVRQLEQENAELETTLLERSKCHES-----TVCPDYQSYFRTIEELQ--QKILCSKAENARLIVQIDNAKLAADDFRIKLESERSLHQLVEADKCGTQKLLDDATLAKADLEAQQESLKEEQLSLKSNHEQEVKILRSQLGE-KFRIELDIEPTIDLNRVLGEMRAQYEAMVETNHQDVEQWFQAQSEGISLQAMSCSEELQCCQSEILELRCTVNALEVERQAQHTLKDCLQNSLCEAEDRYGTELAQMQSLISNLEEQLSEIRADLERQNQEYQVLLDVKARLENEIATYRNLLESE
>human_KRT38
EKETMQFLNDRLANYLEKVRQLEQENAELEATLLERSKCHES-----TVCPDYQSYFHTIEELQ--QKILCSKAENARLIVQIDNAKLAADDFRIKLESERSLRQLVEADKCGTQKLLDDATLAKADLEAQQESLKEEQLSLKSNHEQEVKILRSQLGE-KLRIELDIEPTIDLNRVLGEMRAQYEAMLETNRQDVEQWFQAQSEGISLQDMSCSEELQCCQSEILELRCTVNALEVERQAQHTLKDCLQNSLCEAEDRFGTELAQMQSLISNVEEQLSEIRADLERQNQEYQVLLDVKTRLENEIATYRNLLESE
>human_KRT39
EKETMQILNERLANYLQKVRMLERENAELESKIQEESNKELP-----VLCPDYLSYYTTIEELQ--QKILCTKAENSRLVSQIDNTKLTADDLRAKYEAEVSLRQLVESDANGLKQILNVLTLGKADLEAQVQSLKEELLCLKNNHKEEINSLQCQLGE-RLDIEVTAAPSADLNQVLQEMRCQYEPIMETNRKDVEQWFNTQIEELNQQVVTSSQQQQCCQKEIIELRRSVNTLEVELQAQHRMRDSQECILTETEARYTALLTQIQSLIDNLEAQLAEIRCALERQNQEYEILLDVKSRLECEITTYRSLLESS
>human_KRT40
EKETMQFLNDRLASYLEKVRSLEETNAELESRIQEQCEQDIP-----MVCPDYQRYFNTIEDLQ--QKILCTKAENSRLAVQLDNCKLATDDFKSKYESELSLRQLLEADISSLHGILEELTLCKSDLEAHVESLKEDLLCLKKNHEEEVNLLREQLGD-RLSVELDTAPTLDLNRVLDEMRCQCETVLANNRREAEEWLAVQTEELNQQQLSSAEQLQGCQMEILELKRTASALEIELQAQQSLTESLECTVAETEAQYSSQLAQIQCLIDNLENQLAEIRCDLERQNQEYQVLLDVKARLEGEINTYWGLLDSE
>human_KRT32
EKETMQFLNDRLASYLTRVRQLEQENAELESRIQEASHSQVL-----TMTPDYQSHFRTIEELQ--QKILCTKAENARMVVNIDNAKLAADDFRAKYEAELAMRQLVEADINGLRRILDDLTLCKADLEAQVESLKEELMCLKKNHEEEVGSLRCQLGD-RLNIEVDAAPPVDLTRVLEEMRCQYEAMVEANRRDVEEWFNMQMEELNQQVATSSEQLQNYQSDIIDLRRTVNTLEIELQAQHSLRDSLENTLTESEARYSSQLAQMQCMITNVEAQLAEIRADLERQNQEYQVLLDVRARLEGEINTYRSLLENE
>human_KRT34
EKETMQFLNDRLASYLEKVRQLERDNAELEKLIQERSQQQEP-----LLCPSYQSYFKTIEELQ--QKILCAKAENARLVVNIDNAKLASDDFRSKYQTEQSLRLLVESDINSIRRILDELTLCKSDLESQVESLREELICLKKNHEEEVNTLRSQLGD-RLNVEVDTAPTVDLNQVLNETRSQYEALVEINRREVEQWFATQTEELNKQVVSSSEQLQSCQAEIIELRRTVNALEIELQAQHNLRDSLENTLTESEAHYSSQLSQVQSLITNVESQLAEIRCDLERQNQEYQVLLDVRARLECEINTYRSLLESE
>human_KRT33b
EKETMQFLNDRLASYLEKVRQLERDNAELENLIRERSQQQEP-----LLCPSYQSYFKTIEELQ--QKILCSKSENARLVVQIDNAKLAADDFRTKYQTEQSLRQLVESDINSLRRILDELTLCRSDLEAQMESLKEELLSLKQNHEQEVNTLRCQLGD-RLNVEVDAAPAVDLNQVLNETRNQYEALVETNRREVEQWFATQTEELNKQVVSSSEQLQSYQAEIIELRRTVNALEIELQAQHNLRYSLENTLTESEARYSSQLSQVQSLITNVESQLAEIRSDLERQNQEYQVLLDVRARLECEINTYRSLLESE
>human_KRT31
EKETMQFLNDRLASYLEKVRQLERDNAELENLIRERSQQQEP-----LLCPSYQSYFKTIEELQ--QKILCTKSENARLVVQIDNAKLAADDFRTKYQTELSLRQLVESDINGLRRILDELTLCKSDLEAQVESLKEELLCLKSNHEQEVNTLRCQLGD-RLNVEVDAAPTVDLNRVLNETRSQYEALVETNRREVEQWFTTQTEELNKQVVSSSEQLQSYQAEIIELRRTVNALEIELQAQHNLRDSLENTLTESEARYSSQLSQVQSLITNVESQLAEIRSDLERQNQEYQVLLDVRARLECEINTYRSLLESE
>human_KRT33a
EKETMQFLNDRLASYLEKVRQLERDNAELENLIRERSQQQEP-----LVCASYQSYFKTIEELQ--QKILCSKSENARLVVQIDNAKLASDDFRTKYETELSLRQLVESDINGLRRILDELTLCRSDLEAQVESLKEELLCLKQNHEQEVNTLRCQLGD-RLNVEVDAAPTVDLNQVLNETRSQYEALVETNRREVEQWFATQTEELNKQVVSSSEQLQSYQAEIIELRRTVNALEIELQAQHNLRDSLENTLTESEARYSSQLSQVQRLITNVESQLAEIRSDLERQNQEYQVLLDVRARLECEINTYRSLLESE
>human_KRT35
EKETMQSLNDRLAGYLEKVRQLEQENASLESRIREWCEQQVP-----YMCPDYQSYFRTIEELQ--KKTLCSKAENARLVVEIDNAKLAADDFRTKYETEVSLRQLVESDINGLRRILDDLTLCKSDLEAQVESLKEELLCLKKNHEEEVNSLRCQLGD-RLNVEVDAAPPVDLNRVLEEMRCQYETLVENNRRDAEDWLDTQSEELNQQVVSSSEQLQSCQAEIIELRRTVNALEIELQAQHSMRDALESTLAETEARYSSQLAQMQCMITNVEAQLAEIRADLERQNQEYQVLLDVRARLECEINTYRGLLESE
>human_KRT36
EKETMQFLNDRLANYLEKVRQLERENAELESRIQEWYEFQIP-----YICPDYQSYFKTIEDFQ--QKILLTKSENARLVLQIDNAKLAADDFRTKYETELSLRQLVEADINGLRRILDELTLCKADLEAQVESLKEELMCLKKNHEEEVSVLRCQLGD-RLNVEVDAAPPVDLNKILEDMRCQYEALVENNRRDVEAWFNTQTEELNQQVVSSSEQLQCCQTEIIELRRTVNALEIELQAQHSMRNSLESTLAETEARYSSQLAQMQCLISNVEAQLSEIRCDLERQNQEYQVLLDVKARLEGEIATYRHLLEGE
>lungfish_KRT70
EKETMKNLNDRLAAYLEKVRILEAGNHQLEKKIREYYEKKSP-----VAEKDMSGYFATINELR--DKISAASIDNARLVLQIDNAKLAADDFRIKYENELALRQGVEMDINGLKKVLDELTLARTDLELQIESLKEELIFLKKTHEEEMNSLHGQVTG-AVNVEVDSAPPVDLSKIIAEIREKYETMIEKNRQEMEKWHKEQFDALNKEVATSTEAIQSSKTEMTELRRTIQGLEIELQSLLSMKQALEGTLADTEGRYANQLRQYQDMISRLELELQDVRNDIERQGQEYTILLNVKTRLEQEIAEYRRLLEGE
>frog_krt70
GKETMQNLNDRLASYLERVRSLEQANHELELKIREYCEKKAA-----IGSPDVSGYYNIINLLR--SQINDASIDNARLVLQIDNAKLAADDFKIKYESELAIRTGVESDIIGLRRVLDELTLNKTDLELEIESLKEELIYLKKNHEEELAVARASARG-QVDVQVDSAPPVDLSQIMSDVRAQYEGMMEKNRQEVEAWYRGQSENLNKEVATNTAALQTSKSQITDLKRTIQSLEIELQSLLSMKGALEGTLAETEARYGAELNHLQAMITQIELDLQNLRSDAERQSLEYKLLLDAKTRLEMEISTYRRLLEGE
>lungfish_KRT12L2
GKETMQNLNERLAAYLEKVRSLESKNKQLERQIREWYEKKPP------VRLDVSGYEKTIATLR--SQINAGTLANSRIILQIDNAKLAADDFRIKYESELAIRKSVEADIISLRRVLDELNLSRSGLEIQIDTLKEELAYHKKNHEEEMESLKGKLGG-QVNVEVDTSPSTDLHKIMEGIRKQYEEIADQNRKDAEAWYKDKFEALNQEVSINTTALNTSKNEVTELKRTIQTLEIELQSLISMKGALEGTLQETQSRYGTQLQGLQAKINTLEGELSQLKMEMERQGNEHKILLDIKTRLEKEIETYRRLLEGE
>lungfish_KRT23L2
GKEAMQNLNDRLADYLVKVRGLEDKNKELEIKIREWHEKQGA----GKKTKDFTHYFKTIADLQ--NQVNAGNMENAKILLKIDNAKLAADDFRQKWEAEQALRLSVEGDIHGLRKILDEMTLGRTDLEMQIEGHKEEKAYLIKSHDEDMKALRSQLGG-QVNVEVDAPPTEDLTKKLELIRQQYEQLAEKNRKETEDWFTKKSEELNKNMVSSTEALQTSKTEINELRRTIQGLEIELQSQQSMKGALEGQLAETEHRYSSTLMNLQNIINQKEAELSNIRADIERQSSEYKILLDVKTRLEKEIATYRILLEGD
>lungfish_KRT23L1
GKEAMQNLNDRLANYLEKVRSLEERNNELEIKIREWYDKQGS----GSKPKDFSHFLKIIADLQ--NQIHDGNMENARILLKIDNAKLAADDFKQKWEAEQLMRLNVEGDINGLRKILDEMMLARTDLEMQIDGQKEELAYLNKSHDEEMKALRSQLGG-QVSVEVDAAPTEDLTKKMELIRQQYEQLAEKNRKDAEDWFLKASEDLNRNVASSTEAIQTSRTEINELRRTIQGLEIELQSQLSMKDALEGQLADTELRYSSALMNLQNVINQKEAELSNIRADIERQANEYKILLDVKNRLENEIKTYRILLEGD
>axolotl_krt12.5L
EKQTMQNLNDRLSSYLEKVRALETANADLEIKIRDWYAKQIT-SGTISPDHDHNKFFETINDLR--SKIKSPSVDNARMVLQIDNARLAADDFRLKYENELYFRQSIEADISGLKRVLEEQNMSRAELEVQIETMTEELTYLKTNHEEELQALQGQAAG-QVNVEIDAAPGVALTKRLKDMRTDYEALTERNRMEAEQWFIQKSMELKREMTKGVEEVQTTTTEVSEQRRLAQSVETEMQSQLAMKKSIEDSLIETENRYGVQLMQIQLIISTTEEQLGQVRGDMERQRSEYQQLLDIKVRLEMEIETYRRLLDEE
>frog_krt9.1
EKITMQNLNDRLATYLNKVKSLEEANTDLEKKIRNWYDTHGP---SPVQEKDYGPFYRTIEDLQ--KKILGATIDNGRIVLQIDNAKLAADDFRMKYENELILRQTVESDINGLKRLLDDLTLNRSDLESQLENLKEELAGLKKNHEEEMKALKVQLVG-DVTVDMKAAPGIDLQKVLGDLRHDYEQIMQKNQKDIEFWYQEKTAELRKNVSGSTQEIQTTNTQVTELRRTLQNLEIDLQAQLSTKAALEASLAETEGRYCLQLSQLQALIQNVEAELANIRCEMENQSHEYKILLDIKTRLEQEINTYRNLLDGQ
>caecilian_krt-T1-2
EKQTMQNLNDRLATYMDKVRDLEEENRATEIKIKDWYEKHRPGGPTGGPARDYSNYYKMIEDLH--NKIFSAKKDNARIVLDIDNARMAADDFKLKYENELVLRQSVEADINGMRRVLDQLSLVRSDMEMETETLTEELENLKRNHEEEMKSLRGTAVG-DVSVEMDAAPSTDLTKLLNEMRAKYEDIAEQNRRLTEARFIEQSKELKKEISTGIEMVQTSKSEITELRRVVQSLEIELQAQMSLKNSLESTLAETEGRFCVQLGDLQSRIGSVEEQLYQVRSDMERQNADYQMLLDVKTRLEKEIGTYQNLLEEE
>frog_krt15.2
EKYTMQNLNDRLASYLAKVKTLEVANTDLEAKIRDWYSKQGS---VAVSEQSFGTLYTSIGELR--QKILAATINNSKLVLEIDNARLAADDFKLKYENEFSLRQTVENDISGLRHILDDLTMTRSDLELQIESLKEELIYLKANHEEEVSEKKQHAAG-TVSVELDAVPGVGLLNTLNDLREQYESIADRNRREAEAWFLSQVEGLQKEVVSSTQQIQSTKSESTELRRGLQSLEIELQSQLSAKAGLEASLAETEGRYAAQLFQIQNIISSMEAQLSDLRSDLERQNQEYRTLLDIKSRLEQEIATYHQLLEGQ
>frog_krt12.2
EKHTMQNLNDRLAAYLDKVRALETANHHLEVQIKEWYEANMH---CYKERNDYSKYMVVIEELR--RQITNGTPANARILLQIDNAKLAADDFRMKYENELALRQSVESDVNGLRRVLDELTLARSDLELQLEGLNEELAFLKKNHQEEISSIK-VGSG-QVTVEMDAAPAVDLTLLLNNMRADYEVVAEKNRKEVEEWFLKKSAALKQDILIEAQEVQSSHSEISELKRTQQTLEIELQALLSMKSSLEGTLSETEGRYCLSLSQIQMRISSIEEQLHQIRMDMSRQNEDYLRLLDVKTRLEREIETYRILLEGE
>axolotl_krt-T1-1
EKATMQNLNDRLSSYLEKVRSLEEANSEIECKIKDWYEKHLPGGIYGPKSQDFSKYYQVIEELK--CKIIAATIDNAKIVLQIENARLAADDFKMKYENELLLRQNVECDIAGLRRILDELTLARADLESQIERLTEELMCLKKNHEEEMKSYQGN-TG-DVSVQMNAAPGIDLLKVLNEMREQYEGMAEKYRREAEEQFFHRSSELKQEISTNTDLIESSRSEITELKRTFQTLEIDLQAQLAMKSALESTLAETEGRYCVQLGQIQGIISGLEAQLNELRGDMEHQSMEYRVLLDIKTRLEAEIETYRRLLAGE
>human_KRT26
EKVTMQNLNDRLASYLDHVHALEEANADLEQKIKGWYEKCEP-GSSREHDHDYSRYFSVIEDLK--RQIISATICNASIVLQNDNARLTADDFRLKYENELALHHSVEADTSGLRRVLDELTLCTTDLEIQCETLSEELTYLKKSHEEEMEVLQYTAGG-NVNVEMNATPGVDLTVLLNNMRAEYEDLAEQNRKDAEAWFNERSATLQQQISDHEGAATAARNELTELKRNLQTLEIELQSLMAVKHSYECSLAETEGNYCNQLQQIQDQIGVMEEQLQQIRTETEGQKLEYEQLLDVKIFLEKEIDIYCNLLDGE
>human_KRT28
EKVTMQNLNDRLASYLDNVRALEEANAELERKIKGWYEKYGP-GSCRGLDHDYSRYHLTIEDLK--NKIISSTTTNANVILQIDNARLAADDFRLKYENELTLHQNVEADINGLRRVLDELTLCRTDQELQYESLSEEMTYLKKNHEEEMKALQCAAGG-NVNVEMNAAPGVDLAVLLNNMRAEYEALAEQNRKDAEAWFNEKSASLQQQISHDSGAATFARSQLTEMRRTLQTLEIQLQSLMATKHSLECSLTETESNYCTQLAQIQAQIGALEEQLHQVRTETEGQKLEYEHLLDVKVHLEKEIETYCRLIDGD
>human_KRT25
EKVTMQNLNDRLASYLDSVHALEEANADLEQKIKGWYEKFGP-GSCRGLDHDYSRYFPIIDDLK--NQIIASTTSNANAVLQIDNARLTADDFRLKYENELALHQSVEADVNGLRRVLDEITLCRTDLEIQYETLSEEMTYLKKNHKEEMQVLQCAAGG-NVNVEMNAAPGVDLTVLLNNMRAEYEALAEQNRRDAEAWFNEKSASLQQQISEDVGATTSARNELTEMKRTLQTLEIELQSLLATKHSLECSLTETESNYCAQLAQIQAQIGALEEQLHQVRTETEGQKLEYEQLLDIKLHLEKEIETYCLLIGGD
>human_KRT27
EKVTMQNLNDRLASYLENVRALEEANADLEQKIKGWYEKFGP-GSCRGLDHDYSRYFPIIDELK--NQIISATTSNAHVVLQNDNARLTADDFRLKFENELALHQSVEADINGLRRVLDELTLCRTDLEIQLETLSEELAYLKKNHEEEMKALQCAAGG-NVNVEMNAAPGVDLTVLLNNMRAEYEALAEQNRRDAEAWFNEKSASLQQQISDDAGATTSARNELIEMKRTLQTLEIELQSLLATKHSLECSLTETESNYCAQLAQIQAQIGALEEQLHQVRTETEGQKLEYEQLLDIKVHLEKEIETYCLLIDGE
>axolotl_krt15.2
EKHTMQNLNERLASYLNKVHELEAANTELEGKIRAWYEKQGA-SGASVTQRDYAHFYKTIEELR--AQLFQST--TSRTILEVDNARLAAEDFKMKYENELAMRQSVEADINGLRRVLDELTMSRSDLEMQIESQKEELAYITKSHEEEVGEMRTKMTG-QVSVEMDAAPGLDLTKVLTEMREQYEFMADKNRREAEATFIASSEQLQKEVLANVEQVQSGKGEITEIRRGMQGSEIELQSQYSMKVGLEASLSDTEARYGAQLLQIQSVISGYEAQLINLRSDMEQQSLEYKTLLDAKNQLEMEINMYRQLLEGQ
>axolotl_krt15.1
DKHVMQNLNERLASYLEKVQALESSNTELEGKIRAWYDKQGA-SGATATQRDYGHFYKTIDELR--NQIMESTIGNSKVLLEVDNARLAAEDFKLKYENELGMRQNVEQDINGLRRVLDELTMSRSDLEMQIENLKEELAYLKKNHEEEMGEMTKQMSG-QVSVEMDAAPGNDLTKVLTEMREQYEFMADKNRREAEAQFIASSEQLQKDVVANVQQVQSGKSEITEIRRSLQGLEIELQSQLSMKAGLEASLSETEGRYGAQLHQIQSVISGLEAQLINLRSEMEHQNQEYKTLLDVKNRLEMEIDMYRQLLDGQ
>human_KRT12
EKETMQNLNDRLASYLDKVRALEEANTELENKIREWYETRGT-GTADASQSDYSKYYPLIEDLR--NKIISASIGNAQLLLQIDNARLAAEDFRMKYENELALRQGVEADINGLRRVLDELTLTRTDLEMQIESLNEELAYMKKNHEDELQSFRVGGPG-EVSVEMDAAPGVDLTRLLNDMRAQYETIAEQNRKDAEAWFIEKSGELRKEISTNTEQLQSSKSEVTDLRRAFQNLEIELQSQLAMKKSLEDSLAEAEGDYCAQLSQVQQLISNLEAQLLQVRADAERQNVDHQRLLNVKARLELEIETYRRLLDGE
>human_KRT24
EKQTMQNLNDRLANYLDKVRALEEANTDLENKIKEWYDKYGPGSGDGGSGRDYSKYYSIIEDLR--NQIIAATVENAGIILHIDNARLAADDFRLKYENELCLRQSVEADINGLRKVLDDLTMTRSDLEMQIESFTEELAYLRKNHEEEMKNMQGSSGG-EVTVEMNAAPGTDLTKLLNDMRAQYEELAEQNRREAEERFNKQSASLQAQISTDAGAATSAKNEITELKRTLQALEIELQSQLAMKSSLEGTLADTEAGYVAQLSEIQTQISALEEEICQIWGETKCQNAEYKQLLDIKTRLEVEIETYRRLLDGE
>human_KRT10
EKVTMQNLNDRLASYLDKVRALEESNYELEGKIKEWYEKHGN--SHQGEPRDYSKYYKTIDDLK--NQILNLTTDNANILLQIDNARLAADDFRLKYENEVALRQSVEADINGLRRVLDELTLTKADLEMQIESLTEELAYLKKNHEEEMKDLRNVSTG-DVNVEMNAAPGVDLTQLLNNMRSQYEQLAEQNRKDAEAWFNEKSKELTTEIDNNIEQISSYKSEITELRRNVQALEIELQSQLALKQSLEASLAETEGRYCVQLSQIQAQISALEEQLQQIRAETECQNTEYQQLLDIKIRLENEIQTYRSLLEGE
>caecilian_krt15
EKQTMQNLNDRLANYLDKVRSLEEANTELEHKIREWYEKQIPQSGGSTAGRDYSHFYKIIEDLR--DKIHAGTIENAKILLEIDNSRLAADDFRMKYENELALRHSVEADINGLRKVLDDLTMCRTDLEMQIESLKEELEYLKKNHQEEMGELGKQMTG-QVSVEMDAAPGTDLTKILADMRDQYENLAEKNRRDAEAWFVNKSEQLQKEVSTNVEQVQTSKTEITDLRRTLQGLEIELQSQLSMKAGLEAALADIECRFGSQLAQIQNIISSVEAQLTDLRADMENQNHEYKILMDIKSRLEMEIATYRQLLEGH
>frog_krt17
EKYTMQNLNDRLAAYLEKVRSLEKANGELEIKIRDWYQKQAP-----GPAADYSHYYKTIEDLR--NKILSATMDNAGLLLQIDNAKLAADDFRTKYETELALRMNVEADINGLRRVLDDLTINRSDLEIQIESLKEELAYLKKNHEEEMIALRGQATG-QVNVEMDAAPSSDLTKTLAEMRIQYENLAEKNRRDVEEWFFKKTEELNKEVANSSVMIQSSKTEITDLKRTLQSLEIELQTQLSMKAALEGSLAETEGRYCVQLSQIQGLISSVEAQLGELRSDMERQSHEYKILMDVKTRLEQEIATYRRLLEGE
>axolotl_krt17
EKATMQNLNDRLASYLDKVRSLEQANSKLEMQIREWYEKQGP-----GPSRDYSPYYKTIEELR--SKILAATLDNARTLLQIDNAKLAADDFRNKYETELGLRMSVEADINGLRRVLDDLTLARSDMEINIESLKEELAYLKKNHEEEMNALRGQVGG-QVNVEMDAAPATDLSKILSDMRSQYELMADKNRKDAEAWFFSKTEELNREVATHSQEIQSSKSEITDLRRTLQGLEIELQTQLSMKSALEGTLAETEGRYCMQLNQIQGMISNVEAQLGELRSDMERQGHEYRILLDVKTRLEMEIATYRRLLEGE
>caecilian_krt17L
EKETMQNLNYRLASYLDKVRSLEEANRELEIQIREWYQKQGP-----GPDRDYSAYFKTIEDLQ--SQIKTATLNKARVLLEIDNAKLAADDFRTKYETELALRMSVEADINGLRKVLDELTLARADLEMQIESLKEELIYLKKNHEEEMNAFRGQVGG-KVSVEVDAAPAVDLTKILGEMRDQYEAIAEKNRKDAEAWFFSKTEELNREVATHTEQIQTSKTEITDLKRTIQGLEIELQTQLSMKAALEGTLAETEGRYCMQLSQIQNLISSVEAQLADLRSDMERQSYEYKVLMDVKTRLEMEIATYRRLLEGE
>axolotl_krt19
EKETMQNLNDRLGSYLDRVRSLEVANTDLEQKIREWYEKQGP-----SPTRDYSHYFKTIEELK--EKIFNATVDNAKVVLQVDNARLAADDFRSKFENEQALRLNVEQDINGLRRVLDELTLSRTDLEMQIENLKEELAYLKKNHEEELGAMSGQVGG-QVSVEVDAAPSVDLGRILSEMREQYEKMADKSRREAEEWFFTKTEELNKEVASHTQEVQTSRTEITDLRRTMQGLEIELQSQLSMKASLEGTLAETEARYGAQLQQIQGMISHIEAQLGDLRSDMERQNQEYKMLMDIKNRLEMEIATYRQLLEGG
>human_KRT19
EKLTMQNLNDRLASYLDKVRALEAANGELEVKIRDWYQKQGP-----GPSRDYSHYYTTIQDLR--DKILGATIENSRIVLQIDNARLAADDFRTKFETEQALRMSVEADINGLRRVLDELTLARTDLEMQIEGLKEELAYLKKNHEEEISTLRGQVGG-QVSVEVDSAPGTDLAKILSDMRSQYEVMAEQNRKDAEAWFTSRTEELNREVAGHTEQLQMSRSEVTDLRRTLQGLEIELQSQLSMKAALEDTLAETEARFGAQLAHIQALISGIEAQLGDVRADSERQNQEYQRLMDIKSRLEQEIATYRSLLEGQ
>frog_krt19
EKETMQNLNDRLAMYLDKVRALEEANSGLELKIREWYEKQGP-----SPSRDYSHYFAIIEDLR--GKILDATVDNSKIVLQIDNARLAADDFRTKYENELALRQSVECDINGLRKVLDELTLCRTDLEHQIESLKEELAYLKKNHEEEMNAMRGQVGG-QVSVEVDAAPTVDMNKKLAEMREQYELLAEKNRRDAEAWFFSQSEELNKVVATHTEQIQTSKSEITDLRRTIQGLEIELQSQLSMKAALENTLSETEARYGMQLAQIQNVIGSIEAQLADLRSDMERQNHEYKLLMDIKTRLEKEISTYRQLLEGH
>caecilian_19L
EKETMQNLNDRLATYLDKVRSLETANSDLEVKIRDWYEKQGP-----SPGRDYSHYFKTIEDLR--DKIMAATIDNNKVVLQIDNARLAADDFRTKFETELALRQGVEADINGLRRVLDELTLARTDMEMQIESLKEELVYLKKNHEEEMIALRGQVGG-QINVEVDAAPANDLTKILADMRDQYEILVEKNRKDAETWFFSQTEELNKEVASHTEQIQTSKTEITDLRRTLQGLEIELQSQMSMKASLENNLAETEARYGAQLAQIQALISSLEAQLSDIRSDMERQNFEYKSLMDIKSRLEMEIATYRQLLDGH
>human_KRT16
EKVTMQNLNDRLASYLDKVRALEEANADLEVKIRDWYQRQRP-----SEIKDYSPYFKTIEDLR--NKIIAATIENAQPILQIDNARLAADDFRTKYEHELALRQTVEADVNGLRRVLDELTLARTDLEMQIEGLKEELAYLRKNHEEEMLALRGQTGG-DVNVEMDAAPGVDLSRILNEMRDQYEQMAEKNRRDAETWFLSKTEELNKEVASNSELVQSSRSEVTELRRVLQGLEIELQSQLSMKASLENSLEETKGRYCMQLSQIQGLIGSVEEQLAQLRCEMEQQSQEYQILLDVKTRLEQEIATYRRLLEGE
>human_KRT14
EKVTMQNLNDRLASYLDKVRALEEANADLEVKIRDWYQRQRP-----AEIKDYSPYFKTIEDLR--NKILTATVDNANVLLQIDNARLAADDFRTKYETELNLRMSVEADINGLRRVLDELTLARADLEMQIESLKEELAYLKKNHEEEMNALRGQVGG-DVNVEMDAAPGVDLSRILNEMRDQYEKMAEKNRKDAEEWFFTKTEELNREVATNSELVQSGKSEISELRRTMQNLEIELQSQLSMKASLENSLEETKGRYCMQLAQIQEMIGSVEEQLAQLRCEMEQQNQEYKILLDVKTRLEQEIATYRRLLEGE
>human_KRT17
EKATMQNLNDRLASYLDKVRALEEANTELEVKIRDWYQRQAP-----GPARDYSQYYRTIEELQ--NKILTATVDNANILLQIDNARLAADDFRTKFETEQALRLSVEADINGLRRVLDELTLARADLEMQIENLKEELAYLKKNHEEEMNALRGQVGG-EINVEMDAAPGVDLSRILNEMRDQYEKMAEKNRKDAEDWFFSKTEELNREVATNSELVQSGKSEISELRRTMQALEIELQSQLSMKASLEGNLAETENRYCVQLSQIQGLIGSVEEQLAQLRCEMEQQNQEYKILLDVKTRLEQEIATYRRLLEGE
>human_KRT13
EKITMQNLNDRLASYLEKVRALEEANADLEVKIRDWHLKQSP----ASPERDYSPYYKTIEELR--DKILTATIENNRVILEIDNARLAADDFRLKYENELALRQSVEADINGLRRVLDELTLSKTDLEMQIESLNEELAYMKKNHEEEMKEFSNQVVG-QVNVEMDATPGIDLTRVLAEMREQYEAMAERNRRDAEEWFHAKSAELNKEVSTNTAMIQTSKTEITELRRTLQGLEIELQSQLSMKAGLENTVAETECRYALQLQQIQGLISSIEAQLSELRSEMECQNQEYKMLLDIKTRLEQEIATYRSLLEGQ
>human_KRT15
EKITMQNLNDRLASYLDKVRALEEANADLEVKIHDWYQKQTP----TSPECDYSQYFKTIEELR--DKIMATTIDNSRVILEIDNARLAADDFRLKYENELALRQGVEADINGLRRVLDELTLARTDLEMQIEGLNEELAYLKKNHEEEMKEFSSQLAG-QVNVEMDAAPGVDLTRVLAEMREQYEAMAEKNRRDVEAWFFSKTEELNKEVASNTEMIQTSKTEITDLRRTMQELEIELQSQLSMKAGLENSLAETECRYATQLQQIQGLIGGLEAQLSELRCEMEAQNQEYKMLLDIKTRLEQEIATYRSLLEGQ
>caecilian_krt-T1-3
EKRTMQNLNDRLAAYLEKVRALEEVNTGLEIKIKQWYEKQVG-SGTAGTIRDYSKYYQIIEDLK--NQILSCTIENARILLQIDNARLAADDFRQKFENELAMRQSVEADINGLRRVLDDLTLSKAELEMHIESLTEELAFLKQNHQEEIQALQGSAVG-QLNVEMDAAPGIDLTKVLNDMREDYEALAEKNRRDAEEWFKQKSGQLQKEISAGVQQQQTSKTEITDLRRTLQGLEIELQSQLAMKKSLEETLANTECRFGAQLVQMQEVIGNVEEQLGQVRCDIERQNLEHQQLLDVKTRLEMEIETYRRLLDGE
>caecilian_krt-T1-4
EKETMQNLNDRLAAYLDKVRALEEANAALELNIHQWHEKRMA-SGGGGSVRDYSKYYAIIEDLQ--RKIHDATIENSKIVLQIDNARLAAEDFKMKFENERVLRQSVEADINGLRRVLDDLTLARSELEMQIESLTEELAFLKKNHQEEMGSMQTGAG--QVNVEMDAAPGTDLTKILNDMREDYESLAEKNRRDTEKWFNEKSKELQKEIATDVQQVQTSKTEITDLRRTLQSLEIELQSQLAMKKSLEDTFAETEGRYCVQIAQMQDRIGSIQEQLAEIRGDMESQCREYEELLNIKTRLEMEIETYRRLLEGE
>axolotl_krt-T1-2
EKQVMQNLNERLASYLDKVRALEEATPSWRLRSETGTRSAKA-----VPPPVRQRLQQVLPDHRPACQISAATIDNARVLLQVDNARLAADDFKLKYENELAMCQNVEADINGLRRVLDELTMSRSDLEMQIESLTEELAFLKKNHQEELQGVSSNAAG-QVSVEMDAAPGNDLTKILNDMRADYEALADKNRRDAEAAFMKQTGELKAAISQEVSSVQSSKSEVSDLRRTLQGLEIELQSQMAMKSSLESTLAETEGRYGAQLCQMQQRISSLEEQLMQLRADMQQQSMEYQQLLDIKTRLEMEIETYRRLLDGE
>axolotl_krt-T1-3
EKQVMQNLNERLASYLDKVRALEEANTELETKIRDWYQKRQG-SAAAGSASDYSKYYQIIDDLR--AKIGAATIDNARVVLQVDNARLAADDFKLKYENELAMRQNVEADINGLRRVLDELTMSRSDLEMQIESLTEELAFLKKNHQEELQGVSSSAAG-QVSVEMDAAPGNDLTKILNDMRADYEALADKNRRDAEAAFMKQTGELKAAISQEVSSVQSSKSEVSDLRRTLQGLEIELQSQMAMKSSLESTLAETEGRYGAQLYQMQQRISSLEEQLMQLRADMQQQSMEYQQLLDIKTRLEMEIETYRRLLDGE
>frog_krt12.5
DKQTMQNLNDRLAAYLEKVRALEAANADLELKIREWYEKQRT-SGIGAGAKDFSKYFDIITDLR--SKILFATIDNSRVVLQIDNAKLAADDFRLKFENELALRQSVEADINGLRRVLDELTLARGDLEMQIESLTEELAYLKKNHEEEMSIAKSSAAG-QVTVEMDAAPGTDLTNILNNMRADYETLAEKNRRDAELWFNQKSGELKKEILTGVELVQSSKSEISDLRRSLQSLEIELQSQLAMKKSLEDSLAETDGRYGAQLQNIQLSIRSLEEQLLQIRSDMERQNMEYKQLLDIKTRLEMEIETYRRLLEGE
>frog_krt12.4
EKHAMQNLNDRLASYLDKVKALEASNVTLEGKIHDWYDSKVD-AGIGAGSKDYSKYFEIINELR--SKIGAATVGNATVTLQIDNARLAADDFRLKFENELALRQSVEADIAGLRRVLDELTLARGDLEMQIESLTEELAYLKKNHEEEMSHAKSQSAG-KVSVEMDAAPGVDLTNILNNMRADYEILAEKNRRDAELWFNQKSGELKKEISVGVEQVQASKSEITELKRSLQSLEIELQSQLAMKQSVEGNLSEVQGFYSAQLLQIQNTISSLEEQLLQIRSDMEHQNMEYKQLLDIKTRLEMEIETYRRLLEGE
>frog_krt12.3
EKHAMQNLNDRLASYLEKVRALEASNADLEGKIRTWHEKQTG-TGLGAGSKDYSKYFEIISELR--GKIHGATVDNATVTLQIDNARLAADDFRLKFENELALRQSVEADIAGLRRVLDELTLARGDLEMQIESLTEELAYLKKNHEEEMMHAKSQSAG-KVSVEMDAAPGVDLTNILNNMRADYEILAEKNRRDAELWFTQKSGELKKEISVGVEQVQASKSEITELKRSLQSLEIELQSQLAMKQSVEGNLNELQGFYSAQLLQIQNTISSLEEQLLQIRSDMEHQNMEYKQLLDIKTRLEMEIETYRRLLDGE
>frog_krt12.6
EKHTMQNLNDRLANYLDKVKALETDNNDLEKKIREWYEKLRP-ESGGVGTVDYSKYLPIIEDLR--KKIMESTLENAKILLQTDNARLAADDFRLKYENELALRQSVEADINGLRRVLDELTLCKADLELQIESLTEELAYLKKNHKEELDALRGGPAG-QLTVEMNAAPAVDLTKLLNDMREQYETLAEKNRRETEARFNEQSKDIKKEILAGVQQVQSNTTEISDLKRSLQGLEIELQSQLAMKQSLEKTLAETEGRFCSQLGQLQNLITSVEEQLFQLRNDMELQSNEYKQLLDIKTRLEQEIETYRKLLEGE
>axolotl_krt24.1
-KQTMQNLNDRLAAYLDKVNALEDGNHELEQKIKEWYEKHRPGGIAGAGANDYSKYYPIMEDLK--KKIIAQAIENAKALLQIDNARLASDDFKMKYENERFMCQNVEADINGLRRVHDDLTLCKADLEAQVESMQEELAALKKNHEEEMKGLQGG-QG-ELSVQMNAAPGIDLMKALNDMRGQYEQLAEKNRKEAEEQFLEASKHIKQEISTGVEQVQSSKSEISDLKRSMQALEIELQAALAMKKGLEDTLAETEGNYCVQLSQLQEKISQIEEQLEEIRHDMENQTLEYEQLLDIKSRLEMEIETYRRLLDGE
>axolotl_krt12.6L
EKQTMQNLNDRLASYLDKVKALEDGNGELEKKIRDWYEKHRPGSASGDPGRDYSKYYPIIEDLK--KKIIAATLENAKCMLQIDNARLAADDFKLKYENELCMRQNVEADINGLRRVFDELTMCKSDLEIQLESLTEELAYLKKNHEEEMKSLSGGATG-EVTVEMNAAPTTDLLKALNDMRGQYEAIAEKNRSEAEARFQEQSKELKKEVSKGVEQVQSTKTEISDLRRSMQALEIELQSQLAMKRSLEETLAETEGRYCSQLNKIQITISGLEEQLNQIRMDMENQSSEYQMLLDIKTRLEQEIQTYRRLLDGE
>frog_krt24
EKETMQNLNDRLAAYLNKVRALEEANSDLECKIREWYEKHRN---ACMPDRDYSKYYHIIEDLK--KQIQCASVENARVILQIDNARLAADDFKLKYENELCLRHGVEADINGLRKVLDELNLAKCDLESQIESLTDEIACLKKNHEEEMKGYQG-ATG-HLSVEMKAAPGNDLTKHLNDMRAEYEELAEKNRKEAEARFNEASRALKQEISCGAEQIQCSKNEITDLKRNLQALEIDLQAALAMKKTLECSLAETEGNYCVQLSKIQAKISALEQQLCEVRTDMERQSIEYEQLLDIKTRLEMEIETYRRLLDGE
>caecilian_krt24L1
KKETMQNLNDRLATYMEKVHSLENSNANLEQKIKDWYGQDRPGGTTDGSGHDYSHFYQSVEDLS--NEIFQITIEVGKTILEIDNARLAADDFRQKYDYERVLLQTVEADTNGLRKVMDELNLTKSEMETEVEHLNEELISLKKNHEEEKQGLQGTGAG-QLNVEMNAAPGVDLTEILNKMRGEYEQLAEKNRQDAEQCFNEACKPLKKEISAGAEEMQSGKTEITDLKRTLQGLEVEMQSLLAQKKSLEGTLAETEGRYCMEISKLQTTISMIEGQLSEIRADLEEQSAQHAELLDTKSRLEMEIETYRRLLDGE
>caecilian_krt24L2
----MQNLNDRLATYMEKVHSLENSNANLEQKIKDWYGQDRPGGTTDGSGRDYSHFYQSIEDLS--NEIIKSHIDIGILVLQVDNAKLAADDFRQKYDYEMSLYQSVQADTNGLRKVMDELTLTKSEMETQVEHLNEELISLKKNHEEEKQGLQGTGAG-QLNVEMNAAPGVDLTEILNKMRGEYEQLAEKNRQDAEQCFNEACKPLKKEISAGAEEMQSGKTEITDLKRTLQGLEVEMQSLLAQKKSLEGTLAETEGRYCMEISKLQTTISMIEGQLSEIRADLEEQSAQHAELLDTKSRLEMEIETYRRLLDGE
>caecilian_krt-T1-1
EKETMQNLNDRLADYLEKVNGLETKNSELEVKIKEWYEKHHPGGSTGGPDRDYSNYYKIIEDLR--DQIFNLCTENGMLILHIDNARLAADDFRLKYENELCLCQTVEADTNGLRRVLDELTLSRADLEMQIESLQEELAYMKKNHEQEMKSLSGTAVG-DVNVEMNAAPGIDLTKHLNDMRAQYETLAEKNRRDAEEQFNKKTIELRKEISAGAEQMQSSKTEITDLRRTVQGLEIELQAQLAMKQSLEETLAETEGRYCLQLSQIQAMISSVEDQLGELRADMSRQNADYEMLLGIKNRLEMEIQTYRRLLEGE
>caecilian_krt24L3
EKETMQNLNDRLAAYLEKVHTLENQNSTLEVNIKEWYEKHHPGGSTGTGARDYDKYYDIIEDLK--KKIYDCTVENATTHLHIDNARLAADDFRLKYENELAMRHNVDADINGLRRVLDELTLGKADAEMQIETLTEELAFLKKNHDEEMKGLQGTGAG-QLNVEMNAAPGIDLTKMLNDMRGEYEQLAEKNRKDAEQCFNEACKPLKKEMSAGAEEMQSSKTEISELRHTLQGLEIELQAAIAMKKSLEGTLAETEGRFCMEISKLQGTISMIEEQLSEIRAEMEEQSAQYAELLDIKSRLEMEIETYRRLLDGE
>caecilian_krt24L4
EKETMQNLNDRLAAYLEKVHTLENQNSTLEVNIKEWYEKHRPGGSTGTGARDYDKYYDIIEDLK--KQIYDCTVENAMTHLHIDNARLAADDFRLKYENELAMRHNVEADINGLRRVLDELTLGKADAEMQIETLTEELALLKKNHDEEMKGLQGTGAG-QLNVEMNAAPGIDLTKMLNDMRAQYENLAEKNRKEAEAQFIEASKALKKEMSAGAEEMQSSKTEISELRRTLQGLEIELQAALAMKKSLEETLAETEGRFCMDISKLQTMISMIEEQLCEIRAEMEEQSAQHAELLDIKSRLEMEIETYRRLLDGE
